# Supplementary material for: Genome Scan of Rice Landrace Populations Collected Across Time Revealed Climate Changes’ Selective Footprints in the Genes Network Regulating Flowering Time
Source: Rice (N Y). 2023 Mar 22;16:15. doi: 10.1186/s12284-023-00633-4 (PMC10033818; doi:10.1186/s12284-023-00633-4)
Supplement: Supplementary file 3 — Additional file 3: Table S2. Summary statistics and ANOVA of days to heading (DTHD) of rice accessions collected in 1980 (Collect-1) and in 2011 (Collect-2) and phenotyped in 2012 (Year-1) or 2013 (Year-2). [file 12284_2023_633_MOESM3_ESM.xlsx]

## Sheet: Descriptif Stat & ANOVAs
Supplementary table 2: Summary statistics and ANOVA of days to heading (DTHD) of rice accessions collected in 1980 (Collect-1) and in 2011 (Collect-2) and phenotyped in 2012 (Year-1) or 2013 (Year-2).
1- Summary statistics
			Nbre accessions	DTHD (day)				Confidence interval (± ) at 95%		Shapiro-Wilk test of noramality Pr(< w)	Homogeneity of variances Pr (> F)	Statistical significance of differences (*)
Genetic Group	Collecte	Phenotyping year		Min	Max	StdDev	Mean	lower	Upper
O. glaberrima (Og)	Collect-1	Year-1	40	92	136	13.36	108.47	104.2	112.75	0.0005	0.0001	a
O. glaberrima (Og)	Collect-2	Year-1	68	80	122.5	7.36	97.98	94.74	101.21	0.0146		b
O. glaberrima (Og)	Collect-1	Year-2	19	85	114	6.75	106.97	103.72	110.23	0.0018	0.0377	a
O. glaberrima (Og)	Collect-2	Year-2	17	82	120	9.39	96.41	92.94	99.88	0.0223		b
O. sativa indica (Osi)	Collect-1	Year-1	0	-	-	-	-
O. sativa indica (Osi)	Collect-2	Year-1	0	-	-	-	-
O. sativa indica (Osi)	Collect-1	Year-2	73	89.5	143.5	12.75	114.67	111.7	117.65	0.2927	0.0147	Na
O. sativa indica (Osi)	Collect-2	Year-2	180	82.5	161	16.43	118.94	117.06	120.81	0.1224		Na
O. sativa japonica (Osj)	Collect-1	Year-1	107	86	140.5	8.59	108.68	107.07	110.33	0.0001	0.0484	a
O. sativa japonica (Osj)	Collect-2	Year-1	147	77.5	121.5	8.24	105.28	104.07	106.73	0.0001		b
O. sativa japonica (Osj)	Collect-1	Year-2	0	-	-	-	-
O. sativa japonica (Osj)	Collect-2	Year-2	0	-	-	-	-
* based on ANOVA followed by "Least Significant Difference" (LSD) Test. Means with different letter are significantly different.
Na: Not applicable
2- ANOVAs results
ANOVA on O. glaberrima DTHD data, from Year-1 and Year-2 field phenotyping
Sources of variation	DF	Sum of square	Mean square	F Value	Pr(> F)
Collect time	1	3714	3714	40.57	0
Phenotyping year	1	62.3656	62.3656	0.68	0.4106
Collecte:Phenotyping.year	1	0.0278	0.0278	0	0.9861
Error	140	12817.5	91.5539
Total	143	16593.9
CV (%) = 9.39
ANOVA on O. sativa japonica (Osj) DTHD data, from Year-1 field phenotyping
Collect	1	715.29	715.29	10.17	0.0016
Error	252	17726.2	70.342
Total	253	18441.5
CV (%) = 7.86
3- Parameters of Pairwise Mean Comparison of DTHD for the two collect times, using Least Significant Difference (LSD) Test
	O. glaberrima	O. sativa japonica
Alpha	0.05	0.05
Error Degrees of Freedom	140	252
Error Mean Square	91.5539	70.342
Critical Value	1.9771	1.9694
Test Statistics	3.2056	2.099
Harmonic Mean of Cell Sizes	69.6528	123.85

## Sheet: Feuil1
O. glaberrima DTHD data, from Year-1 and Year-2 field phenotyping
Sources of variation		Sum of square	Mean square	F Value	Pr(> F)
Collect time	1	3714	3714	40.57	0
Phenotyping year	1	62.3656	62.3656	0.68	0.4106
Collecte:Phenotyping.year	1	0.0278	0.0278	0	0.9861
Error	140	12817.5	91.5539
Total	143	16593.9
CV (%) = 9.39
O. sativa japonica (Osj) DTHD data from Year-1 field phenotyping
Collect	1	715.29	715.29	10.17	0.0016
Error	252	17726.2	70.342
Total	253	18441.5
CV (%) = 7.86
O. sativa indica (Osi) DTHD data, from Year-2 field phenotyping
Collect	1	944.687	944.687	3.95	0.048
Error	251	60035.6	239.186
Total	252	60980.3
CV (%) = 13.14
