# Supplementary material for: Genome Scan of Rice Landrace Populations Collected Across Time Revealed Climate Changes’ Selective Footprints in the Genes Network Regulating Flowering Time
Source: Rice (N Y). 2023 Mar 22;16:15. doi: 10.1186/s12284-023-00633-4 (PMC10033818; doi:10.1186/s12284-023-00633-4)
Supplement: Supplementary file 5 — Additional file 5: Table S3. Molecular diversity and population parameters and relative importance of different diversity compartments revealed by AMOVA. [file 12284_2023_633_MOESM5_ESM.xlsx]

## Sheet: Feuil2
Supplementary table 3: Molecular diversity and population parameters, and relative importance of different diversity compartments revealed by AMOVA.
		O. glaberrima (6,250 SNP)				O. sativa indica (14,779 SNP)				O. sativa japonica (9,282 SNP)
	Statistics	Og-1	Og-2	Mean	s.d.	Osi-1	Osi-2	Mean	s.d.	Osj-1	Osj-2	Mean	s.d.
Molecular diversity indexes
	No. of transitions	0	0	0	0	0	0	0	0	0	0	0	0
	No. of transversions	0	0	0	0	0	0	0	0	0	0	0	0
	No. of substitutions	5178	4856	5017	227.688	10792	13433	12112.5	1867.47	7705	8535	8120	586.899
	No. of indels	0	0	0	0	0	0	0	0	0	0	0	0
	No. of ts. sites	0	0	0	0	0	0	0	0	0	0	0	0
	No. of tv. sites	0	0	0	0	0	0	0	0	0	0	0	0
	No. of subst. sites	5178	4856	5017	227.688	10792	13433	12112.5	1867.47	7705	8535	8120	586.899
	No. private subst. sites	0	0	0	0	0	0	0	0	0	0	0	0
	No. of indel sites	0	0	0	0	0	0	0	0	0	0	0	0
	Pi	343.487	293.762	318.624	35.1612	3068.52	2664.68	2866.6	285.558	778.939	817.753	798.346	27.4462
Molecular diversity
	Molecular diversity (MD)	0.054958	0.047002			0.207627	0.180302			0.083919	0.088101
	MD confidance interval	+/- 0.0261	+/- 0.0223			+/- 0.1014	+/- 0.0858			+/- 0.0398	+/- 0.0417
Population FIS
	Population size	111	99			15	55			96	154
	FIS	0.01802	0.03025			1e-05	1e-05			0.01042	0.00649
Population parameter Theta (θ)
	Theta_k	12118.1	4744.53	8431.29	5213.87	N.A.	N.A.	N.A.	N.A.	18208.4	47073.1	32640.8	20410.4
	Theta_k_lower	4039.35	4744.53	4391.94	498.636	N.A.	N.A.	N.A.	N.A.	6069.48	5230.35	5649.91	593.359
	Theta_k_upper	4039.35	4744.53	4391.94	498.636	N.A.	N.A.	N.A.	N.A.	6069.48	5230.35	5649.91	593.359
	Theta_H	12262.5	4872.75	8567.63	5225.34	N.A.	N.A.	N.A.	N.A.	18333	47275	32804	20465.1
	s.d. Theta_H	66009.1	12755.4	39382.2	37656.1	N.A.	N.A.	N.A.	N.A.	181457	590426	385941	289184
	Theta_S	866.228	828.251	847.24	26.8538	2724.11	2547.44	2635.78	124.93	1321.14	1353.54	1337.34	22.9129
	s.d. Theta_S	181.863	177.119	179.491	3.35444	831.533	600.843	716.188	163.122	283.704	269.906	276.805	9.75689
	Theta_pi	343.487	293.762	318.624	35.1612	3068.52	2664.68	2866.6	285.558	778.939	817.753	798.346	27.4462
	s.d. Theta_pi	163.012	139.542	151.277	16.5959	1498.34	1268.13	1383.23	162.784	369.483	387.107	378.295	12.4621
Tajima's D neutrality test
	Sample size	222	198	210	16.9706	30	110	70	56.5685	192	308	250	82.0244
	S	5178	4856	5017	227.688	10792	13433	12112.5	1867.47	7705	8535	8120	586.899
	Pi	343.487	293.762	318.624	35.1612	3068.52	2664.68	2866.6	285.558	778.939	817.753	798.346	27.4462
	Tajima's D	-1.93676	-2.08769	-2.01223	0.10672	0.49562	0.15601	0.32582	0.24014	-1.3311	-1.24376	-1.28743	0.06176
	Tajima's D p-value	0.002	0	0.001	0.00141	0.745	0.613	0.679	0.09334	0.053	0.062	0.0575	0.00636
Analysis of molecular variance (AMOVA)		d.f.	Sum of squares	Variance components	Percentage of variation	d.f.	Sum of squares	Variance components	Percentage of variation	d.f.	Sum of squares	Variance components	Percentage of variation
	Among populations*	1	0.515	0.00001 Va	0	1	0.5	0.00000 Va	0	1	0.504	0.00001 Va	0
	Among individuals within populations	208	106.471	0.01189 Vb	2.38	68	34	0.000 Vb	0	248	124.992	0.004 Vb	0.8
	Within individuals	210	102.5	0.4881 Vc	97.62	70	35	0.5000 Vc	100	250	124	0.49600 Vc	99.2
	Total	419	209.486	0.5		499	219.496	0.5		499	219.496	0.5
* This is among Collect-1 and Collect-2 subpopulations
