# Supplementary material for: Genome Scan of Rice Landrace Populations Collected Across Time Revealed Climate Changes’ Selective Footprints in the Genes Network Regulating Flowering Time
Source: Rice (N Y). 2023 Mar 22;16:15. doi: 10.1186/s12284-023-00633-4 (PMC10033818; doi:10.1186/s12284-023-00633-4)
Supplement: Supplementary file 6 — Additional file 6: Table S4. Variability of decay of pairwise linkage disequilibrium with distance between markers among the 12 chromosomes in five rice populations. [file 12284_2023_633_MOESM6_ESM.xlsx]

## Sheet: LD
Supplementary Table 4: Variability of decay of pairwise linkage disequilibrium with distance between markers among the 12 chromosomes in five rice populations
O. glaberrima, Collect-1 (Og-1) 6,250 SNP
Chr	< 5	5-10	10-15	15-20	20-25	25-50	50-75	75-100	100-125	125-150	150-175	175-200	200-250	250-300	300-350	350-400	400-450	450-500	500-600	600-700	700-800	800-900	900-1000	1000-1500	1500-2000	2000-2500	2500-3000	>3000
1	0.83	0.791	0.581	0.793	0.65	0.517	0.546	0.387	0.501	0.531	0.209	0.473	0.297	0.232	0.348	0.309	0.206	0.19	0.112	0.164	0.178	0.097	0.157	0.089	0.085	0.101	0.071	0.041
2	0.63053	0.693429	0.648894	0.545662	0.632471	0.730642	0.538203	0.692685	0.499552	0.654557	0.486763	0.47245	0.485486	0.515534	0.496459	0.52587	0.600152	0.450025	0.203755	0.302591	0.295869	0.256412	0.221992	0.05183	0.0338587	0.0247002	0.0307827	0.0192755
0.303	0.606234	0.600978	0.500985	0.642816	0.725397	0.377334	0.495308	0.349668	0.390956	0.436655	0.254395	0.37053	0.290158	0.286267	0.283851	0.202915	0.167548	0.334701	0.196865	0.209047	0.27942	0.224378	0.16587	0.141699	0.160683	0.102413	0.0960146	0.0936785
4	0.735241	0.66	0.549747	0.48603	0.666312	0.369088	0.254855	0.465563	0.383091	0.422477	0.335648	0.224285	0.337916	0.228012	0.306573	0.125568	0.200254	0.293691	0.251137	0.199214	0.125647	0.0815555	0.184551	0.0544569	0.0664471	0.034057	0.0334982	0.041892
5	0.685603	0.624025	0.517	0.598922	0.580078	0.409493	0.396178	0.480044	0.289283	0.46035	0.371135	0.232027	0.29669	0.248732	0.253471	0.241703	0.26874	0.23766	0.222496	0.247606	0.200225	0.181805	0.186026	0.0653964	0.183861	0.11815	0.17399	0.0723291
6	0.926977	0.56	0.88281	0.518939	0.581	0.783509	0.745366	0.922438	0.599872	0.315423	0.510927	0.348328	0.512222	0.380828	0.0558997	0.215825	0.119826	0.292685	0.270322	0.0445654	0.111727	0.0299129	0.153479	0.0535414	0.0303076	0.0726851	0.0403689	0.0322545
7	0.992695	0.682321	0.355167	0.65783	0.612	0.687738	0.563681	0.577054	0.481966	0.480209	0.362788	0.367527	0.396956	0.402583	0.258902	0.344586	0.416993	0.436721	0.275018	0.176381	0.31837	0.151268	0.146945	0.186602	0.194395	0.224087	0.169198	0.0578369
8	0.533985	0.655446	0.546429	0.513097	0.563374	0.713119	0.408591	0.596337	0.383601	0.512783	0.367363	0.238106	0.310686	0.342399	0.193371	0.290762	0.246409	0.118737	0.221895	0.13643	0.170261	0.138404	0.139972	0.0636315	0.124816	0.0357124	0.0527741	0.0454654
9	0.808816	0.383127	0.517	0.467	0.518	0.511165	0.506503	0.449904	0.412507	0.41959	0.0628779	0.385444	0.239584	0.216014	0.283633	0.386063	0.2088	0.243898	0.166715	0.166358	0.233797	0.106384	0.0997722	0.0406435	0.0467811	0.131996	0.0561795	0.0159725
10	0.996551	0.53	0.603639	0.650866	0.554	0.581463	0.500449	0.546966	0.453	0.472687	0.500433	0.500168	0.350084	0.499604	0.318972	0.373243	0.216932	0.284412	0.295029	0.335911	0.00288247	0.104024	0.175034	0.136653	0.0981726	0.0834186	0.0192804	0.0184646
11	0.667343	0.60658	0.411376	0.659205	0.820212	0.687812	0.592321	0.608894	0.391195	0.444591	0.589545	0.160263	0.416196	0.396915	0.394232	0.354044	0.20115	0.201911	0.28382	0.118838	0.179936	0.11129	0.135114	0.118603	0.0913264	0.0956659	0.0679451	0.0382369
12	0.959171	0.521	0.594328	0.559	0.333566	0.75862	0.854274	0.70336	0.6477	0.670983	0.640897	0.340101	0.528141	0.41743	0.37696	0.323131	0.412611	0.393873	0.297663	0.304594	0.190353	0.253693	0.26123	0.0648426	0.0519589	0.0606578	0.0460902	0.0626055
Average	0.781096	0.608992	0.559031	0.591031	0.603034	0.593915	0.533478	0.564993	0.45281	0.485109	0.390981	0.342686	0.37176	0.347193	0.297527	0.307726	0.272118	0.28986	0.23306	0.200461	0.190541	0.144677	0.168915	0.0889083	0.0973007	0.0903786	0.0714268	0.0449176		0.347283
Stdev	0.161194	0.103611	0.130432	0.0939	0.118371	0.153143	0.156005	0.158112	0.100275	0.0990515	0.165601	0.109694	0.0955495	0.105004	0.109283	0.104018	0.136435	0.100874	0.0568318	0.0853105	0.0871874	0.0712515	0.0421545	0.0461275	0.0571722	0.0542601	0.0510722	0.0234204
	0	5	10	15	20	50	75	100	125	150	175	200	225	300	350	400	450	500	600	700	800	900	1000	1500	2000	2500	3000	3500
O. glaberrima, Collect-2 (Og-2) 6,250 SNP
Chr	< 5	5-10	10-15	15-20	20-25	25-50	50-75	75-100	100-125	125-150	150-175	175-200	200-250	250-300	300-350	350-400	400-450	450-500	500-600	600-700	700-800	800-900	900-1000	1000-1500	1500-2000	2000-2500	2500-3000	>3000
1	0.88579	0.6544	0.692496	0.796211	0.966173	0.756953	0.49376	0.378122	0.428112	0.412306	0.186475	0.330152	0.255209	0.248691	0.235208	0.401037	0.231091	0.212579	0.158591	0.18667	0.105501	0.123147	0.14007	0.149693	0.126376	0.121641	0.0760232	0.0502321
2	0.388617	0.126059	0.651	0.223446	0.709284	0.511426	0.45348	0.321651	0.496069	0.163086	0.354315	0.194731	0.13026	0.177048	0.0818803	0.0402638	0.159914	0.0841843	0.074273	0.0412299	0.0537425	0.0705487	0.0279891	0.054635	0.035145	0.0286351	0.0400658	0.027045
3	0.7474	0.667531	0.502242	0.40893	0.501195	0.433761	0.34907	0.410187	0.336978	0.410121	0.305528	0.324688	0.33534	0.164021	0.124199	0.207582	0.188746	0.0476265	0.0808236	0.080776	0.0850847	0.0680594	0.0663504	0.0424683	0.0431601	0.0218355	0.0293189	0.0339883
4	0.941343	0.665	0.6105	0.506048	0.5659	0.401237	0.434324	0.233578	0.217535	0.340567	0.206256	0.304557	0.150306	0.263414	0.074334	0.170753	0.0336902	0.0123437	0.0422243	0.209493	0.109798	0.0412992	0.175078	0.0690623	0.0252344	0.036116	0.0272198	0.0293269
5	0.783245	0.801858	0.615	0.962891	0.558669	0.402334	0.628999	0.699357	0.160282	0.484146	0.386172	0.0642939	0.416337	0.189813	0.22752	0.0228914	0.153443	0.0665056	0.145148	0.126438	0.0609971	0.133137	0.0614332	0.0281953	0.0288691	0.0166133	0.0255865	0.023859
6	0.981181	0.50056	0.850819	0.413226	0.414003	0.685303	0.613802	0.896467	0.705767	0.642665	0.410854	0.350374	0.499091	0.102373	0.113916	0.0533241	0.0523394	0.0316607	0.00419525	0.0062881	0.0226263	0.113152	0.103567	0.057452	0.0287545	0.0150833	0.0224403	0.0214746
7	0.997514	0.987465	0.750718	0.62	0.48478	0.5551	0.878771	0.512383	0.333937	0.566248	0.509812	0.434475	0.358228	0.193105	0.0858699	0.0425537	0.25756	0.63339	0.334453	0.159773	0.110963	0.0404129	0.00617283	0.167838	0.0290124	0.0325064	0.0442567	0.0451143
8	0.438964	0.55	0.535523	0.840909	0.721393	0.417409	0.480029	0.621	0.358658	0.003125	0.305758	0.418018	0.191897	0.181469	0.141891	0.151941	0.139214	0.0773848	0.022945	0.0741928	0.0606203	0.0885024	0.0343855	0.0214183	0.0307814	0.0168364	0.0245646	0.0269155
9	0.813975	0.604793	0.624	0.641	0.742	0.501004	0.496851	0.475233	0.287627	0.00223216	0.470734	0.449679	0.381543	0.261748	0.290936	0.555962	0.175781	0.0108628	0.171539	0.0819089	0.155444	0.126061	0.178308	0.048866	0.0565785	0.145526	0.0737976	0.0278981
10	0.886124	0.618929	0.664178	0.655	0.266493	0.489753	0.506516	0.487769	0.51264	0.602092	0.521	0.548808	0.411863	0.925183	0.889843	0.754339	0.202041	0.208933	0.550327	0.298092	0.0162978	0.0298964	0.173174	0.0521412	0.171818	0.159862	0.0277588	0.0158329
11	0.610218	0.6561	0.524397	0.799181	0.601596	0.686821	0.64413	0.498865	0.486339	0.494499	0.620761	0.252545	0.538219	0.508514	0.471426	0.45684	0.305472	0.354822	0.183559	0.152987	0.235207	0.149608	0.0986962	0.17328	0.178071	0.162241	0.121268	0.0478189
12	0.917987	0.800314	0.667212	0.678	0.645	0.646836	0.561649	0.616182	0.721274	0.557679	0.521828	0.300425	0.475392	0.0192084	0.281094	0.0864266	0.398074	0.764223	0.318559	0.449608	0.210258	0.156389	0.188506	0.0451484	0.035414	0.0239727	0.0341399	0.0409509
Average	0.782697	0.636084	0.640674	0.628737	0.59804	0.540661	0.545115	0.512566	0.420435	0.389897	0.399958	0.331062	0.345307	0.269549	0.25151	0.245326	0.191447	0.20871	0.173886	0.155621	0.102212	0.0950178	0.104477	0.0758498	0.0657679	0.0650725	0.0455366	0.032538
Stdev	0.203551	0.20619	0.0981221	0.211314	0.179555	0.124594	0.135833	0.178326	0.174589	0.222109	0.134371	0.127104	0.136436	0.236982	0.232352	0.240272	0.100638	0.251953	0.158709	0.122296	0.0688388	0.0444763	0.0655398	0.0546249	0.0579467	0.0618348	0.0300161	0.0110702
O.sativa japonica Collect-1 (Osj-1) 9,282 SNP
Chr	< 5	5-10	10-15	15-20	20-25	25-50	50-75	75-100	100-125	125-150	150-175	175-200	200-250	250-300	300-350	350-400	400-450	450-500	500-600	600-700	700-800	800-900	900-1000	1000-1500	1500-2000	2000-2500	2500-3000	>3000
1	0.941656	0.858459	0.802392	0.748887	0.897943	0.832894	0.747308	0.698239	0.59468	0.680863	0.491519	0.474833	0.510143	0.548147	0.485745	0.502563	0.503828	0.445407	0.479718	0.375735	0.318232	0.320393	0.324436	0.290685	0.124511	0.1141	0.151516	0.0658662
2	0.930946	0.72279	0.876157	0.85966	0.900124	0.822188	0.804998	0.769393	0.740894	0.768689	0.684532	0.678301	0.728145	0.689716	0.554465	0.470019	0.338692	0.303453	0.250746	0.169128	0.133135	0.0969671	0.204595	0.221094	0.248415	0.127614	0.0576481	0.064447
3	0.866383	0.92504	1	0.98896	0.501915	0.885229	0.582091	0.666118	0.695926	0.768148	0.715929	0.647725	0.343485	0.415532	0.337015	0.266745	0.333046	0.223436	0.315206	0.293475	0.330729	0.248028	0.16028	0.259717	0.157656	0.302649	0.32228	0.0990757
4	0.792172	0.551323	0.554411	0.411906	0.660826	0.720536	0.606711	0.574966	0.569825	0.534724	0.46323	0.385151	0.512306	0.432723	0.416842	0.442434	0.509273	0.500096	0.320034	0.428745	0.355322	0.236977	0.174839	0.145274	0.121049	0.108595	0.133649	0.044142
5	0.941725	0.848817	0.955806	0.729979	0.63635	0.801088	0.884753	0.847841	0.837101	0.695394	0.673081	0.572623	0.704739	0.718761	0.543513	0.464504	0.444398	0.416193	0.442207	0.491885	0.394637	0.315809	0.27066	0.308312	0.240669	0.17028	0.165808	0.0373631
6	0.854099	0.633218	0.783432	0.637036	0.66777	0.64794	0.546888	0.550085	0.470064	0.505596	0.451368	0.626934	0.560001	0.528212	0.421522	0.381591	0.39576	0.380969	0.356122	0.358634	0.377243	0.303833	0.352518	0.3507	0.289794	0.270569	0.236097	0.0823504
7	0.934238	0.844436	0.761409	0.792563	0.81923	0.886818	0.712747	0.709296	0.738149	0.713645	0.521326	0.644607	0.47268	0.61306	0.553167	0.57095	0.468589	0.39484	0.261957	0.249014	0.336858	0.335449	0.209347	0.209617	0.122553	0.0816407	0.0695581	0.0647218
8	0.951454	0.9697	0.965603	0.994301	0.883538	0.698449	0.663166	0.758441	0.563544	0.630155	0.267373	0.37971	0.392668	0.448602	0.224012	0.170101	0.169272	0.312131	0.183495	0.165651	0.152089	0.553982	0.332732	0.1824	0.136244	0.080163	0.102473	0.0580855
9	0.784828	1	0.0115005	0.878672	1	0.974245	0.764384	0.285804	0.821789	1	0.694232	0.517353	0.642348	0.613287	0.495813	0.599611	0.77121	0.673566	0.660339	0.823817	0.681007	0.746966	0.558376	0.44615	0.684777	0.576821	0.490492	0.0893587
10	0.931914	0.877388	0.895798	0.788373	0.916815	0.836686	0.841814	0.799489	0.694857	0.749692	0.781976	0.634362	0.612539	0.535811	0.580648	0.628631	0.663658	0.648285	0.518083	0.486318	0.436189	0.474346	0.448599	0.388995	0.237025	0.192583	0.125794	0.0577391
11	0.904674	0.858211	0.746557	0.763387	0.867812	0.787327	0.703621	0.681989	0.77654	0.638616	0.667484	0.603882	0.521447	0.522736	0.448905	0.478469	0.471504	0.478384	0.410714	0.338449	0.276894	0.28116	0.247674	0.240662	0.224715	0.174861	0.10092	0.0394028
12	0.731141	0.564495	0.860465	0.481609	0.849418	0.532306	0.597225	0.679582	0.617907	0.561705	0.660156	0.429666	0.451239	0.352861	0.478789	0.59088	0.589785	0.553958	0.651918	0.480694	0.463133	0.507278	0.427679	0.41625	0.329708	0.333182	0.289657	0.142906
Average	0.880436	0.80449	0.767794	0.756278	0.800145	0.785476	0.704642	0.668437	0.676773	0.687269	0.58935	0.549595	0.537645	0.534954	0.461703	0.463875	0.471585	0.444227	0.404212	0.388462	0.354622	0.368432	0.309311	0.288321	0.243093	0.211088	0.187158	0.0704548
Stdev	0.0746768	0.151485	0.267065	0.177831	0.147754	0.119515	0.108518	0.14761	0.113799	0.132576	0.148975	0.1082	0.11807	0.111057	0.102549	0.137281	0.158929	0.136118	0.152833	0.178302	0.143145	0.173634	0.122339	0.0959132	0.155907	0.14292	0.126755	0.0297314
O.sativa japonica Collect-2 (Osj-2) 9,282 SNP
Chr	< 5	5-10	10-15	15-20	20-25	25-50	50-75	75-100	100-125	125-150	150-175	175-200	200-250	250-300	300-350	350-400	400-450	450-500	500-600	600-700	700-800	800-900	900-1000	1000-1500	1500-2000	2000-2500	2500-3000	>3000
1	0.804317	0.658843	0.826855	0.786643	0.754079	0.618217	0.594076	0.500962	0.405762	0.403405	0.375222	0.351209	0.405733	0.414214	0.35119	0.343139	0.322261	0.326256	0.281647	0.236014	0.228776	0.218146	0.236216	0.197279	0.112341	0.130479	0.107905	0.0745375
2	0.88129	0.731392	0.690508	0.732124	0.767435	0.665254	0.633975	0.620962	0.497982	0.572119	0.479284	0.510512	0.477738	0.420059	0.454537	0.3358	0.326045	0.188969	0.178055	0.120532	0.105776	0.0882947	0.1787	0.268838	0.169673	0.0776233	0.0367116	0.104533
0.303	0.870576	0.788082	0.703871	0.800683	0.362528	0.860335	0.699813	0.646781	0.635315	0.769041	0.655861	0.580398	0.457395	0.477622	0.38039	0.338667	0.421453	0.366455	0.464365	0.328843	0.294065	0.260722	0.173795	0.209028	0.174408	0.201562	0.163655	0.0395416
4	0.710037	0.393169	0.664038	0.572611	0.420585	0.54327	0.489334	0.527362	0.526911	0.466739	0.5284	0.49276	0.451696	0.402127	0.305336	0.344777	0.379801	0.487559	0.336359	0.382306	0.32618	0.333303	0.311361	0.277636	0.261046	0.212796	0.137449	0.0377654
5	0.910464	0.813452	0.740024	0.452567	0.677883	0.678175	0.770348	0.711013	0.536559	0.608858	0.544306	0.552196	0.605298	0.63537	0.46654	0.330073	0.388986	0.346834	0.343521	0.336407	0.265804	0.257986	0.141307	0.184319	0.132759	0.0889522	0.106052	0.0263682
6	0.830364	0.53602	0.635939	0.540384	0.635496	0.571567	0.538586	0.505037	0.429484	0.438837	0.41793	0.545303	0.492624	0.490152	0.405194	0.347396	0.368849	0.37064	0.317028	0.333225	0.32428	0.253842	0.308951	0.2706	0.235614	0.218963	0.160143	0.0717931
7	0.908665	0.822399	0.657358	0.699206	0.724327	0.797521	0.656454	0.648577	0.613159	0.655111	0.49466	0.5915	0.429875	0.445155	0.48881	0.466829	0.363439	0.258693	0.17528	0.14185	0.227132	0.227974	0.128841	0.117411	0.0654794	0.0435868	0.0332399	0.0629246
8	0.75858	0.853261	0.747094	0.978208	0.877681	0.670458	0.561772	0.675565	0.521498	0.603749	0.362059	0.50654	0.461047	0.425627	0.355956	0.324197	0.328693	0.400574	0.2592	0.303501	0.151357	0.255261	0.214263	0.286706	0.179502	0.158371	0.21314	0.0697021
9	0.771639	0.759	0.00477099	0.745033	0.451832	0.874773	0.791597	0.332354	0.706945	0.887417	0.526629	0.446903	0.507317	0.464217	0.393653	0.423622	0.725213	0.539851	0.530678	0.588721	0.521403	0.532601	0.471644	0.408718	0.550289	0.419796	0.44935	0.0653524
10	0.834683	0.788717	0.779842	0.681928	0.798237	0.769338	0.682808	0.649598	0.599649	0.57851	0.51437	0.524831	0.501947	0.41194	0.441684	0.488163	0.461394	0.504198	0.387083	0.385563	0.332796	0.336495	0.266139	0.220668	0.120519	0.109045	0.0941452	0.0517867
11	0.795384	0.601702	0.555614	0.716737	0.552889	0.582669	0.510256	0.518282	0.538503	0.483064	0.42718	0.357012	0.343682	0.326906	0.2545	0.26321	0.260251	0.229445	0.19569	0.148793	0.119649	0.175119	0.160413	0.13416	0.115895	0.100469	0.0971515	0.0300032
12	0.753194	0.7116	0.856327	0.545181	0.787931	0.610905	0.687539	0.735614	0.582647	0.61261	0.615303	0.479648	0.568014	0.496585	0.463512	0.51793	0.567689	0.549547	0.545013	0.47465	0.487721	0.476856	0.477936	0.445836	0.366615	0.328924	0.320776	0.180361
Average	0.819099	0.704803	0.655187	0.687609	0.650909	0.686873	0.634713	0.589342	0.549535	0.589955	0.4951	0.494901	0.475197	0.450831	0.396775	0.376984	0.409506	0.380752	0.334493	0.315034	0.282078	0.284717	0.255797	0.251767	0.207012	0.174214	0.159976	0.0678891		0.44218
Stdev	0.064801	0.136077	0.221182	0.142627	0.167315	0.113021	0.098008	0.114782	0.0848103	0.138353	0.0894823	0.077425	0.0693107	0.0743386	0.0712495	0.0778273	0.126488	0.120545	0.128055	0.139054	0.130275	0.122386	0.118727	0.0986395	0.135027	0.11037	0.119885	0.0417962
O.sativa indica Collect-2 (Osi-2 14,775 SNP)
Chr	< 5	5-10	10-15	15-20	20-25	25-50	50-75	75-100	100-125	125-150	150-175	175-200	200-250	250-300	300-350	350-400	400-450	450-500	500-600	600-700	700-800	800-900	900-1000	1000-1500	1500-2000	2000-2500	2500-3000	>3000
1	0.560921	0.448528	0.449829	0.433152	0.368075	0.33883	0.279365	0.304645	0.239478	0.215241	0.187143	0.165279	0.167301	0.176108	0.160024	0.176223	0.15205	0.172887	0.156861	0.128173	0.128157	0.132848	0.13649	0.125199	0.109626	0.108248	0.110209	0.0984518
2	0.57061	0.393089	0.386737	0.359772	0.380484	0.287602	0.254696	0.281454	0.225405	0.183928	0.210408	0.196054	0.195107	0.16292	0.158359	0.153756	0.141635	0.134617	0.142172	0.140277	0.133832	0.130111	0.116311	0.106382	0.0960614	0.0915074	0.0876318	0.0805902
3	0.637026	0.45485	0.427218	0.486832	0.529861	0.350688	0.321301	0.29275	0.236581	0.221151	0.193589	0.195666	0.203987	0.168074	0.156914	0.156476	0.138342	0.142562	0.124008	0.128453	0.12791	0.144453	0.107945	0.110221	0.106582	0.120776	0.12054	0.10177
4	0.448069	0.39565	0.363179	0.379483	0.35505	0.297563	0.234949	0.214013	0.197629	0.220898	0.18522	0.178224	0.178578	0.191416	0.160661	0.128705	0.124588	0.126634	0.131241	0.107149	0.0997789	0.110998	0.106541	0.102305	0.109917	0.0987824	0.0979118	0.0884763
5	0.56041	0.544207	0.409228	0.394278	0.312278	0.318599	0.300962	0.219376	0.225037	0.245459	0.217412	0.215125	0.235023	0.181232	0.186116	0.159749	0.204224	0.186007	0.169045	0.144428	0.167011	0.141385	0.157736	0.135248	0.129876	0.118645	0.115924	0.0814714
6	0.52684	0.460881	0.444503	0.248677	0.341649	0.370113	0.345795	0.288796	0.291416	0.216829	0.25724	0.24697	0.258717	0.221679	0.188463	0.169785	0.167194	0.191726	0.15136	0.149427	0.150524	0.166339	0.146606	0.139905	0.141247	0.145263	0.125919	0.108644
7	0.696449	0.523359	0.379122	0.40795	0.386687	0.393517	0.318968	0.335269	0.25966	0.237549	0.208173	0.203947	0.237985	0.186225	0.219773	0.212706	0.201113	0.172801	0.168982	0.167482	0.151638	0.166466	0.158949	0.124735	0.127123	0.132382	0.123669	0.107686
8	0.495381	0.427678	0.365723	0.34503	0.432084	0.2928	0.246425	0.277492	0.24721	0.254917	0.234588	0.219332	0.181285	0.151985	0.145125	0.140312	0.127374	0.123038	0.120015	0.132328	0.109995	0.122931	0.116927	0.101298	0.0797226	0.0949817	0.0998236	0.0802454
9	0.621639	0.389073	0.505146	0.332748	0.338261	0.281901	0.24875	0.270803	0.270712	0.2157	0.238585	0.232622	0.17603	0.170737	0.159949	0.137262	0.149926	0.162928	0.140657	0.162254	0.153919	0.11881	0.121955	0.116215	0.121426	0.108206	0.101125	0.0943537
10	0.545183	0.387895	0.392747	0.485559	0.37126	0.419163	0.383298	0.381811	0.320594	0.318765	0.278141	0.297683	0.261992	0.198782	0.224303	0.204582	0.194149	0.157324	0.166303	0.150818	0.143515	0.143688	0.155876	0.128401	0.132838	0.143874	0.114625	0.100424
11	0.517238	0.314994	0.351188	0.312746	0.366616	0.289549	0.28195	0.224994	0.196792	0.184575	0.175223	0.179201	0.142777	0.147125	0.153784	0.131105	0.15555	0.139625	0.119848	0.130507	0.135892	0.121117	0.118929	0.108035	0.102959	0.102523	0.106077	0.0899326
12	0.513405	0.433296	0.335658	0.265652	0.459611	0.316656	0.215308	0.321891	0.229939	0.186108	0.198526	0.200242	0.194406	0.216882	0.198539	0.192706	0.164559	0.160552	0.161234	0.15228	0.156779	0.19033	0.140364	0.15063	0.137547	0.128817	0.125192	0.124013
Average	0.557764	0.431125	0.400856	0.37099	0.386826	0.329748	0.285981	0.284441	0.245038	0.225093	0.215354	0.210862	0.202766	0.181097	0.176001	0.163614	0.160059	0.155892	0.145977	0.141131	0.138246	0.14079	0.132052	0.120715	0.116244	0.116167	0.110721	0.0963382
Stdev	0.0677074	0.0624436	0.0486675	0.0763374	0.060162	0.0453171	0.0497238	0.0494826	0.0362171	0.0373882	0.0312728	0.0358804	0.0377395	0.0233682	0.0267741	0.0282968	0.0272931	0.0227023	0.0189595	0.0168225	0.019739	0.0234369	0.019619	0.0159036	0.0185379	0.0184292	0.0123458	0.0132512
