# Supplementary material for: Genome Scan of Rice Landrace Populations Collected Across Time Revealed Climate Changes’ Selective Footprints in the Genes Network Regulating Flowering Time
Source: Rice (N Y). 2023 Mar 22;16:15. doi: 10.1186/s12284-023-00633-4 (PMC10033818; doi:10.1186/s12284-023-00633-4)
Supplement: Supplementary file 7 — Additional file7: Table S5. Loci under selection detected by heterozygosity-base method (Excoffier et al. 2009) and by drift-based method (Navascués et al. 2020), in O. glaberrima (Og) and O. sativa japonica groups. [file 12284_2023_633_MOESM7_ESM.xlsx]

## Sheet: Feuil1
Supplementary Table 5: loci under selection detected by heterozygosity-base method (Excoffier et al.2009) and by drift-based method (Navascués et al. 2020), in O. glaberrima (Og) and O. sativa japonica groups.
Og: O. glaberrima; Osj: O. sativa japonica
M1 and M2: SNP loci under selection detected with 1 or 2 detection methods, respectively
Group of SNP loci composing each Independent loci under selection (I-LUS) are indicated by change in the colour of the corresponding excel sheet lines (with, grey or orange).
	Independent loci under selection (I-LUS) coloured in orange are composed of one SNP only, and were detected with one detection method only. They were discarded from further analysis.
Genetic group	SNP loci under selection (LUS)	SNP LUS detected with 1 or 2 methods	Independent loci under selection (I-LUS)*	alleles	Chr	pos	(Collect-1) + (Collect-2)		Collect-1		Collect-2		Heterozygosity-base method (Excoffier et al. 2009)		Dreft-based method (Navascués et al. 2020)
							H0 (%)	MAF	H0 (%)	MAF	H0 (%)	MAF	Obs FST	FST P-Value	F_ST	p_value	q-value
Osj	S01_04180523	M2	1	T/C	chr01	4180523	1.6	0.088	0	0	2.5974	0.142857	0.112094	0.0468968	0.112095	0.0094	0.0223777
Og	S01_04254261	M2	1	C/T	chr01	4254261	1.42857	0.102381	0	0.036036	3.0303	0.171717	0.0939278	0.0396783	0.093928	0.024	0.0432401
Og	S01_05790432	M2	2	T/C	chr01	5790432	1.90476	0.385714	3.6036	0.518018	0	0.237374	0.155279	0.0100674	0.155279	0.0148	0.026765
Og	S01_14578687	M1	0	A/C	chr01	14578687	3.33333	0.359524	3.6036	0.225225	3.0303	0.484848	0.115774	0.0172123	0.115774	0.0358	0.0642406
Og	S01_18673679	M1	3	T/C	chr01	18673679	1.90476	0.228571	1.8018	0.306306	2.0202	0.126263	0.0830824	0.0499928	0.083082	0.0766	0.135854
Og	S01_18851603	M1	3	A/C	chr01	18851603	1.90476	0.2	3.6036	0.297297	0	0.0909091	0.11661	0.0176215	0.11661	0.0382	0.068449
Og	S01_18851633	M1	3	T/A	chr01	18851633	1.90476	0.2	3.6036	0.297297	0	0.0909091	0.11661	0.0176215	0.11661	0.04	0.0716332
Og	S01_18851635	M1	3	A/G	chr01	18851635	1.90476	0.2	3.6036	0.297297	0	0.0909091	0.11661	0.0176215	0.11661	0.0362	0.0649397
Og	S01_18851637	M1	3	A/T	chr01	18851637	1.90476	0.2	3.6036	0.297297	0	0.0909091	0.11661	0.0176215	0.11661	0.0332	0.0596607
Og	S01_18851642	M1	3	G/C	chr01	18851642	1.90476	0.2	3.6036	0.292793	0	0.0909091	0.11661	0.0176215	0.11661	0.0351	0.0630026
Og	S01_18870415	M1	3	C/T	chr01	18870415	1.42857	0.207143	2.7027	0.310811	0	0.0909091	0.128969	0.0114238	0.128969	0.0305	0.0548719
Og	S01_18893459	M2	3	T/C	chr01	18893459	1.42857	0.211905	2.7027	0.315315	0	0.0909091	0.137391	0.00860167	0.137391	0.0224	0.0403807
Og	S01_18893461	M1	3	G/A	chr01	18893461	0.952381	0.209524	1.8018	0.310811	0	0.0909091	0.133102	0.00985726	0.133102	0.0279	0.0502232
Osj	S02_07012905	M1	4	T/C	chr02	7012905	2	0.338	2.08333	0.510417	1.94805	0.230519	0.153353	0.013172	0.153353	0.0379	0.0885892
Osj	S02_07017332	M1	4	C/T	chr02	7017332	2.4	0.348	0	0.520833	3.8961	0.24026	0.152041	0.0148577	0.152041	0.0372	0.0869968
Og	S02_10154211	M1	0	G/A	chr02	10154211	4.28571	0.392857	5.40541	0.495495	3.0303	0.242424	0.120466	0.0222335	0.120466	0.0343	0.061602
Og	S02_24854636	M2	5	T/C	chr02	24854636	2.38095	0.216667	4.5045	0.31982	0	0.0909091	0.16969	0.00253912	0.16969	0.0093	0.0168429
Og	S03_05329703	M2	6	C/T	chr03	5329703	0.952381	0.161905	0	0.0495495	2.0202	0.287879	0.195798	0.00188454	0.195798	0.0004	0.000726111
Og	S03_10382774	M1	7	A/G	chr03	10382774	0	0.147619	0	0.238739	0	0.0505051	0.117249	0.0161849	0.117249	0.0344	0.0617639
Og	S03_10652448	M2	7	G/A	chr03	10652448	1.42857	0.32619	0.900901	0.202703	2.0202	0.459596	0.136655	0.00900512	0.136655	0.0207	0.0373484
Og	S03_11895360	M1	7	A/G	chr03	11895360	0.952381	0.119048	0.900901	0.198198	1.0101	0.040404	0.104419	0.0262352	0.104419	0.0464	0.0830232
Osj	S04_00124928	M1	8	G/A	chr04	124928	4	0.328	4.16667	0.479167	3.8961	0.233766	0.120405	0.0309461	0.120405	0.0631	0.144082
Og	S04_00552963	M1	8	G/T	chr04	552963	0.47619	0.0452381	0.900901	0.0855856	0	0	0.0727305	0.0480989	0.07273	0.0882	0.155808
Og	S04_00552969	M1	8	C/G	chr04	552969	0.47619	0.0452381	0.900901	0.0810811	0	0	0.0727305	0.0480989	0.07273	0.0823	0.145674
Og	S04_00577020	M1	8	C/T	chr04	577020	0.47619	0.0452381	0.900901	0.0855856	0	0.010101	0.0727305	0.0480989	0.07273	0.0812	0.143808
Osj	S04_01335381	M1	9	C/G	chr04	1335381	1.2	0.33	2.08333	0.489583	0.649351	0.230519	0.133368	0.0215566	0.133368	0.0504	0.116516
Osj	S04_01772597	M1	9	G/C	chr04	1772597	0.8	0.332	2.08333	0.489583	0	0.233766	0.129665	0.0235474	0.129665	0.0581	0.133124
Osj	S04_01848850	M1	9	T/C	chr04	1848850	1.6	0.34	2.08333	0.5	1.2987	0.24026	0.132146	0.0220038	0.132146	0.0533	0.122884
Osj	S04_01858258	M1	9	G/C	chr04	1858258	3.2	0.324	5.20833	0.473958	1.94805	0.230519	0.119175	0.0331881	0.119175	0.0633	0.144468
Osj	S04_01876753	M1	9	T/C	chr04	1876753	1.6	0.34	2.08333	0.520833	1.2987	0.227273	0.167539	0.0094679	0.167539	0.0288	0.0677965
Osj	S04_01990602	M1	9	T/C	chr04	1990602	2	0.346	2.08333	0.510417	1.94805	0.243506	0.138301	0.0197404	0.138301	0.0474	0.110074
Osj	S04_01997563	M1	9	A/G	chr04	1997563	0	0.336	0	0.5	0	0.233766	0.139362	0.0183699	0.139362	0.0518	0.119574
Osj	S04_02466814	M1	9	A/G	chr04	2466814	1.6	0.34	1.04167	0.505208	1.94805	0.237013	0.140719	0.0180231	0.140719	0.0461	0.107189
Osj	S04_02755652	M1	9	G/T	chr04	2755652	0	0.344	0	0.510417	0	0.24026	0.141816	0.017984	0.141816	0.0475	0.110279
Osj	S04_04243589	M1	10	T/C	chr04	4243589	1.6	0.38	3.125	0.546875	0.649351	0.275974	0.136824	0.0337204	0.136824	0.0502	0.116083
Osj	S04_04263742	M1	10	A/G	chr04	4263742	0.8	0.352	1.04167	0.515625	0.649351	0.25	0.135827	0.0219961	0.135827	0.0537	0.123683
Og	S04_04420194	M2	10	C/G	chr04	4420194	0.47619	0.0785714	0.900901	0.148649	0	0	0.133624	0.00653546	0.133624	0.0184	0.0332178
Og	S04_04420203	M2	10	A/C	chr04	4420203	0.47619	0.102381	0.900901	0.189189	0	0	0.17742	0.00130666	0.17742	0.0067	0.0121553
Og	S04_24944789	M1	0	C/G	chr04	24944789	0.47619	0.05	0.900901	0.0945946	0	0	0.0813952	0.0373434	0.081395	0.0642	0.114284
Og	S04_32379645	M2	11	G/A	chr04	32379645	0.952381	0.12381	0.900901	0.045045	1.0101	0.212121	0.0997599	0.0301338	0.09976	0.0184	0.0332178
Og	S05_00231673	M1	0	A/G	chr05	231673	1.90476	0.0714286	3.6036	0.108108	0	0.0151515	0.0885117	0.0406045	0.088512	0.0626	0.111531
Og	S05_04496967	M1	0	G/A	chr05	4496967	4.7619	0.0428571	0.900901	0.018018	9.09091	0.0707071	0.0713287	0.0469629	0.071329	0.0339	0.0609011
Og	S05_09224371	M2	12	C/G	chr05	9224371	0.952381	0.0666667	0	0.00900901	2.0202	0.121212	0.105163	0.0180396	0.105163	0.0133	0.0240733
Og	S05_09318110	M2	12	T/G	chr05	9318110	0	0.0714286	0	0.0135135	0	0.141414	0.115493	0.01233	0.115493	0.0093	0.0168429
Og	S05_09395453	M2	12	G/A	chr05	9395453	0.47619	0.0738095	0.900901	0.00900901	0	0.151515	0.104476	0.0220875	0.104476	0.0152	0.0274805
Og	S05_09461723	M2	12	G/A	chr05	9461723	0.952381	0.0761905	0	0.00900901	2.0202	0.141414	0.126486	0.00859543	0.126486	0.0078	0.0141468
Og	S05_09461743	M2	12	C/T	chr05	9461743	0	0.0714286	0	0.036036	0	0.141414	0.115493	0.01233	0.115493	0.0117	0.0211834
Og	S05_09538465	M2	12	T/C	chr05	9538465	2.38095	0.0785714	2.7027	0.0315315	2.0202	0.156566	0.0850735	0.0477735	0.085074	0.0232	0.0418108
Osj	S05_14993007	M1	13	C/A	chr05	14993007	0.8	0.304	0	0.489583	1.2987	0.188312	0.185969	0.00608307	0.185969	0.0225	0.053236
Osj	S05_15046861	M1	13	G/T	chr05	15046861	0.4	0.306	1.04167	0.484375	0	0.194805	0.171922	0.00926619	0.171922	0.0279	0.0657112
Osj	S05_15070223	M1	13	C/A	chr05	15070223	0.4	0.31	1.04167	0.494792	0	0.194805	0.182564	0.00629999	0.182564	0.0223	0.0527898
Osj	S05_15521168	M2	13	C/A	chr05	15521168	0.8	0.3	2.08333	0.489583	0	0.181818	0.194908	0.00478431	0.194908	0.019	0.0450698
Osj	S05_15553553	M1	13	A/G	chr05	15553553	0.4	0.306	0	0.489583	0.649351	0.191558	0.18155	0.00684718	0.18155	0.0222	0.0525664
Osj	S05_15587046	M2	13	T/C	chr05	15587046	0	0.308	0	0.5	0	0.188312	0.196754	0.00417924	0.196754	0.0189	0.044844
Osj	S05_15587088	M2	13	G/A	chr05	15587088	0	0.308	0	0.5	0	0.188312	0.196754	0.00417924	0.196754	0.0173	0.0411108
Osj	S05_15771037	M1	13	G/C	chr05	15771037	1.2	0.294	2.08333	0.479167	0.649351	0.178571	0.188587	0.00639432	0.188587	0.0227	0.0536819
Osj	S05_15874455	M1	13	G/T	chr05	15874455	2.4	0.304	3.125	0.484375	1.94805	0.191558	0.176392	0.00830495	0.176392	0.027	0.0636238
Osj	S05_16218476	M1	13	C/G	chr05	16218476	1.6	0.308	0	0.489583	2.5974	0.194805	0.17733	0.00762208	0.17733	0.0281	0.0661655
Osj	S05_16253821	M1	13	G/A	chr05	16253821	1.2	0.298	1.04167	0.473958	1.2987	0.188312	0.170004	0.0111477	0.170004	0.0322	0.0755321
Osj	S05_16307102	M1	13	C/G	chr05	16307102	0.4	0.302	0	0.479167	0.649351	0.191558	0.170915	0.0101657	0.170915	0.0301	0.0707312
Osj	S05_16327874	M1	13	G/A	chr05	16327874	0.8	0.3	1.04167	0.484375	0.649351	0.185065	0.185002	0.00663472	0.185002	0.0248	0.0585734
Osj	S05_16382361	M2	13	C/T	chr05	16382361	2.4	0.316	4.16667	0.510417	1.2987	0.194805	0.198988	0.00393176	0.198988	0.0179	0.0425039
Osj	S05_16382418	M2	13	A/T	chr05	16382418	1.6	0.308	2.08333	0.5	1.2987	0.188312	0.196895	0.00416214	0.196895	0.0194	0.0460069
Osj	S06_09672923	M1	14	T/C	chr06	9672923	2	0.154	2.08333	0.291667	1.94805	0.0681818	0.167414	0.0167232	0.167414	0.027	0.0636238
Osj	S06_09841251	M1	14	G/C	chr06	9841251	0	0.02	0	0.0520833	0	0	0.0588374	0.0475442	0.058837	0.202	0.429742
Osj	S06_09975472	M1	14	C/A	chr06	9975472	1.6	0.02	4.16667	0.0520833	0	0	0.0605109	0.0438112	0.060511	0.1845	0.396144
Osj	S06_09976075	M1	14	T/C	chr06	9976075	0.8	0.108	0	0.0104167	1.2987	0.168831	0.11461	0.0447926	0.11461	0.0144	0.0342544
Osj	S06_10086834	M2	14	T/A	chr06	10086834	0.4	0.082	1.04167	0.182292	0	0.0194805	0.154133	0.0191288	0.154133	0.0361	0.0445095
Osj	S06_10553998	M1	14	T/C	chr06	10553998	3.6	0.262	6.25	0.40625	1.94805	0.172078	0.124961	0.0394043	0.124961	0.0598	0.136917
Osj	S06_10660094	M1	14	A/G	chr06	10660094	0.8	0.248	1.04167	0.390625	0.649351	0.159091	0.126356	0.0389769	0.126356	0.0618	0.141218
Osj	S06_10692740	M1	14	T/C	chr06	10692740	2	0.066	5.20833	0.140625	0	0.0194805	0.105134	0.0442093	0.105134	0.0924	0.207665
Osj	S06_11403613	M2	15	G/T	chr06	11403613	0	0.164	0	0.0416667	0	0.24026	0.126364	0.0400095	0.126364	0.0179	0.0425039
Osj	S06_13345417	M1	16	G/C	chr06	13345417	0.8	0.28	1.04167	0.130208	0.649351	0.373377	0.1289	0.0348825	0.1289	0.0591	0.135348
Osj	S06_13345450	M1	16	T/C	chr06	13345450	0.8	0.28	1.04167	0.130208	0.649351	0.373377	0.1289	0.0348825	0.1289	0.0558	0.128234
Osj	S06_13417317	M1	16	A/G	chr06	13417317	1.6	0.264	2.08333	0.114583	1.2987	0.357143	0.1331	0.0329738	0.1331	0.05	0.115649
Osj	S06_13417332	M1	16	C/G	chr06	13417332	1.6	0.264	2.08333	0.114583	1.2987	0.357143	0.1331	0.0329738	0.1331	0.0476	0.110428
Osj	S06_13499374	M1	16	A/G	chr06	13499374	2.8	0.206	5.20833	0.338542	1.2987	0.123377	0.124688	0.0370847	0.124688	0.0608	0.13907
Osj	S06_13499450	M2	16	A/G	chr06	13499450	1.2	0.206	3.125	0.359375	0	0.11039	0.165453	0.012755	0.165453	0.0293	0.0489211
Osj	S06_13499529	M2	16	G/A	chr06	13499529	0.4	0.198	1.04167	0.348958	0	0.103896	0.165016	0.0130086	0.165016	0.0308	0.0423578
Osj	S06_13524662	M1	16	A/G	chr06	13524662	1.6	0.204	2.08333	0.34375	1.2987	0.116883	0.139235	0.0266059	0.139235	0.0485	0.112376
Osj	S06_13524704	M1	16	T/A	chr06	13524704	2.4	0.196	3.125	0.328125	1.94805	0.113636	0.128528	0.0330552	0.128528	0.0611	0.139687
Osj	S06_13582236	M1	16	A/C	chr06	13582236	0.4	0.202	1.04167	0.338542	0	0.116883	0.133852	0.0297284	0.133852	0.054	0.124313
Osj	S06_13591367	M2	16	A/G	chr06	13591367	2.4	0.204	4.16667	0.354167	1.2987	0.11039	0.160138	0.0152474	0.160138	0.0309	0.0425743
Osj	S06_13603868	M1	16	C/T	chr06	13603868	1.6	0.196	3.125	0.338542	0.649351	0.107143	0.148996	0.0201063	0.148996	0.0407	0.0950144
Osj	S06_13632103	M1	16	G/C	chr06	13632103	1.2	0.202	2.08333	0.34375	0.649351	0.113636	0.144132	0.0235377	0.144132	0.0462	0.107395
Osj	S06_13716996	M2	16	C/A	chr06	13716996	2.4	0.204	5.20833	0.348958	0.649351	0.113636	0.149609	0.0206866	0.149609	0.0411	0.0459241
Osj	S06_13717018	M2	16	T/C	chr06	13717018	2.4	0.208	4.16667	0.354167	1.2987	0.116883	0.149927	0.0207008	0.149927	0.0427	0.0495582
Osj	S06_13997073	M1	16	C/T	chr06	13997073	1.6	0.192	3.125	0.328125	0.649351	0.107143	0.138307	0.0259506	0.138307	0.0469	0.108968
Osj	S06_14268894	M1	16	G/T	chr06	14268894	1.6	0.192	4.16667	0.322917	0	0.11039	0.128086	0.0334931	0.128086	0.0576	0.132043
Osj	S06_14268896	M1	16	G/T	chr06	14268896	1.6	0.192	4.16667	0.322917	0	0.11039	0.128086	0.0334931	0.128086	0.0587	0.134465
Osj	S06_14301935	M1	16	C/T	chr06	14301935	2	0.194	3.125	0.328125	1.2987	0.11039	0.13336	0.0293465	0.13336	0.054	0.124313
Osj	S06_14423874	M1	16	G/A	chr06	14423874	0.4	0.19	0	0.322917	0.649351	0.107143	0.13287	0.0297916	0.13287	0.056	0.12863
Osj	S06_14511112	M1	16	A/T	chr06	14511112	0.8	0.196	2.08333	0.333333	0	0.11039	0.138478	0.0260536	0.138478	0.0476	0.110428
Osj	S06_14881912	M1	16	G/A	chr06	14881912	2	0.198	2.08333	0.333333	1.94805	0.113636	0.133685	0.0292938	0.133685	0.0568	0.130306
Osj	S06_14936379	M1	16	T/A	chr06	14936379	0.4	0.198	1.04167	0.338542	0	0.11039	0.143738	0.0231213	0.143738	0.0457	0.106339
Osj	S06_14936396	M1	16	A/G	chr06	14936396	0.8	0.2	1.04167	0.338542	0.649351	0.113636	0.138789	0.0262945	0.138789	0.051	0.117845
Osj	S06_14940883	M1	16	G/A	chr06	14940883	1.2	0.198	1.04167	0.328125	1.2987	0.116883	0.123609	0.0372058	0.12361	0.0605	0.138418
Osj	S06_15331177	M1	16	C/T	chr06	15331177	1.2	0.19	3.125	0.317708	0	0.11039	0.122857	0.0384558	0.122857	0.0654	0.149114
Osj	S06_15498899	M1	16	T/C	chr06	15498899	3.2	0.2	6.25	0.333333	1.2987	0.116883	0.129002	0.0328632	0.129002	0.06	0.137342
Osj	S06_15630593	M1	16	T/C	chr06	15630593	2.4	0.184	5.20833	0.317708	0.649351	0.100649	0.137996	0.0269339	0.137996	0.0488	0.112986
Osj	S06_15709291	M1	16	A/G	chr06	15709291	0.8	0.2	2.08333	0.333333	0	0.116883	0.128707	0.0330815	0.128707	0.0565	0.129682
Osj	S06_15734275	M1	16	C/G	chr06	15734275	0.4	0.198	1.04167	0.328125	0	0.116883	0.12351	0.0372934	0.12351	0.0656	0.149533
Osj	S06_15893937	M1	16	C/A	chr06	15893937	1.2	0.198	1.04167	0.328125	1.2987	0.116883	0.123609	0.0372058	0.12361	0.0661	0.150599
Osj	S06_15932097	M1	16	A/G	chr06	15932097	0.4	0.194	1.04167	0.328125	0	0.11039	0.133159	0.0294918	0.133159	0.0547	0.12583
Osj	S06_15973706	M1	16	G/A	chr06	15973706	0.8	0.192	1.04167	0.328125	0.649351	0.107143	0.138206	0.0260156	0.138206	0.0482	0.111736
Osj	S06_16025725	M1	16	T/C	chr06	16025725	1.2	0.19	2.08333	0.322917	0.649351	0.107143	0.132972	0.0297121	0.132972	0.0517	0.119373
Osj	S06_16335089	M1	16	G/A	chr06	16335089	2.4	0.208	2.08333	0.34375	2.5974	0.123377	0.129758	0.0332789	0.129758	0.0553	0.127147
Osj	S06_16335342	M1	16	C/A	chr06	16335342	1.2	0.194	1.04167	0.328125	1.2987	0.11039	0.13326	0.0294191	0.13326	0.0548	0.126029
Osj	S06_16386589	M1	16	G/A	chr06	16386589	0.8	0.196	2.08333	0.333333	0	0.11039	0.138478	0.0260536	0.138478	0.0469	0.108968
Osj	S06_16538820	M1	16	T/C	chr06	16538820	1.6	0.196	3.125	0.328125	0.649351	0.113636	0.128428	0.033133	0.128428	0.0609	0.139264
Osj	S06_16596182	M1	16	A/G	chr06	16596182	1.6	0.196	2.08333	0.333333	1.2987	0.11039	0.138577	0.0259922	0.138577	0.05	0.115649
Osj	S06_16605447	M1	16	C/T	chr06	16605447	2.4	0.192	2.08333	0.333333	2.5974	0.103896	0.148902	0.0199264	0.148902	0.0438	0.102021
Osj	S06_16616087	M1	16	G/C	chr06	16616087	2	0.186	4.16667	0.322917	0.649351	0.100649	0.143304	0.0231217	0.143304	0.0449	0.104504
Osj	S06_16854399	M1	16	C/T	chr06	16854399	2	0.19	2.08333	0.322917	1.94805	0.107143	0.133074	0.029633	0.133074	0.0562	0.129057
Osj	S06_16920408	M1	16	G/A	chr06	16920408	2	0.19	2.08333	0.333333	1.94805	0.100649	0.154139	0.0173296	0.154139	0.0372	0.0869968
Og	S06_17601998	M2	16	G/A	chr06	17601998	0	0.1	0	0.0405405	0	0.176768	0.0885774	0.0470011	0.088577	0.0271	0.0487972
Osj	S06_17824177	M1	16	G/A	chr06	17824177	0.4	0.19	1.04167	0.0677083	0	0.266234	0.112548	0.0493252	0.112548	0.0527	0.121591
Og	S07_14527663	M1	0	T/A	chr07	14527663	0.952381	0.12381	0.900901	0.193694	1.0101	0.040404	0.0878742	0.045485	0.087874	0.0697	0.123968
Og	S07_14527664	M1	0	A/C	chr07	14527664	0.47619	0.121429	0.900901	0.193694	0	0.0505051	0.0958272	0.0350828	0.095827	0.0591	0.105325
Og	S07_17462559	M2	17	C/T	chr07	17462559	1.90476	0.238095	2.7027	0.342342	1.0101	0.111111	0.150442	0.00520097	0.150442	0.0162	0.0292799
Og	S07_29623622	M2	18	C/T	chr07	29623622	0.952381	0.128571	0	0.220721	2.0202	0.0252525	0.135097	0.00786986	0.135097	0.0224	0.0403807
Osj	S08_05110945	M2	19	A/G	chr08	5110945	1.6	0.092	0	0	2.5974	0.149351	0.1177	0.0405469	0.1177	0.0106	0.025228
Osj	S08_05329786	M2	19	A/G	chr08	5329786	1.2	0.09	0	0	1.94805	0.146104	0.114799	0.0439448	0.114799	0.0088	0.0209548
Osj	S08_17538523	M1	20	A/T	chr08	17538523	1.2	0.318	2.08333	0.145833	0.649351	0.425325	0.15753	0.0121632	0.15753	0.0318	0.0746126
Osj	S08_17560037	M2	20	A/C	chr08	17560037	1.2	0.27	2.08333	0.0833333	0.649351	0.386364	0.200912	0.00541666	0.200912	0.0045	0.0107182
Osj	S08_17652455	M1	20	G/A	chr08	17652455	0	0.02	0	0.0520833	0	0	0.0588374	0.0475442	0.058837	0.2014	0.428859
Osj	S08_17663704	M2	20	C/T	chr08	17663704	1.6	0.308	1.04167	0.473958	1.94805	0.204545	0.149267	0.0171556	0.149267	0.0384	0.0497353
Osj	S08_17816212	M2	20	A/T	chr08	17816212	0.8	0.296	1.04167	0.0885417	0.649351	0.425325	0.231674	0.00200739	0.231674	0.0026	0.00619913
Osj	S08_17816213	M2	20	G/A	chr08	17816213	0.8	0.296	1.04167	0.0885417	0.649351	0.425325	0.231674	0.00200739	0.231674	0.0019	0.00453246
Osj	S08_17817197	M2	20	G/A	chr08	17817197	0.4	0.298	1.04167	0.0885417	0	0.428571	0.23487	0.00181986	0.23487	0.0016	0.00381779
Osj	S08_17852379	M2	20	A/G	chr08	17852379	0.4	0.294	0	0.09375	0.649351	0.418831	0.217962	0.00285378	0.217962	0.0034	0.00810031
Osj	S08_17852382	M2	20	T/A	chr08	17852382	0.4	0.294	0	0.09375	0.649351	0.418831	0.217962	0.00285378	0.217962	0.0022	0.00524676
Osj	S08_17857492	M2	20	A/T	chr08	17857492	2	0.302	1.04167	0.0989583	2.5974	0.428571	0.220557	0.00244163	0.220557	0.0029	0.00691086
Osj	S08_17996340	M2	20	C/G	chr08	17996340	0.8	0.288	1.04167	0.0885417	0.649351	0.412338	0.218846	0.00301625	0.218846	0.0028	0.00667427
Osj	S08_18091276	M1	20	C/T	chr08	18091276	1.6	0.36	0	0.53125	2.5974	0.253247	0.147084	0.0195848	0.147084	0.0461	0.107189
Osj	S08_18157818	M2	20	C/T	chr08	18157818	1.2	0.402	1.04167	0.588542	1.2987	0.285714	0.16643	0.0369247	0.16643	0.0298	0.040044
Osj	S08_18252122	M2	20	C/T	chr08	18252122	1.2	0.37	1.04167	0.546875	1.2987	0.25974	0.154788	0.0201368	0.154788	0.0353	0.0426576
Og	S08_20050834	M1	21	G/T	chr08	20050834	0.952381	0.271429	0.900901	0.382883	1.0101	0.151515	0.123703	0.0135244	0.123703	0.033	0.0593184
Og	S08_20055131	M1	21	A/C	chr08	20055131	1.42857	0.27381	0.900901	0.387387	2.0202	0.141414	0.11783	0.0167587	0.11783	0.0367	0.0658178
Og	S08_23558242	M2	22	G/A	chr08	23558242	1.42857	0.192857	1.8018	0.0810811	1.0101	0.318182	0.157731	0.00539405	0.157731	0.0052	0.0094367
Og	S08_27450452	M1	0	G/T	chr08	27450452	0.47619	0.0357143	0	0	1.0101	0.0707071	0.0714285	0.0304695	0.071428	0.0425	0.0760667
Og	S09_14835036	M2	23	C/G	chr09	14835036	1.90476	0.242857	3.6036	0.351351	0	0.116162	0.147823	0.00591217	0.147823	0.0217	0.0391414
Og	S09_19847853	M1	24	T/C	chr09	19847853	1.90476	0.119048	3.6036	0.184685	0	0.040404	0.117885	0.0159434	0.117885	0.0328	0.0589758
Osj	S09_20828706	M1	24	C/A	chr09	20828706	3.6	0.018	9.375	0.046875	0	0	0.0563863	0.0447583	0.056386	0.2094	0.444161
Og	S09_22703022	M2	25	A/G	chr09	22703022	2.38095	0.269048	0.900901	0.148649	4.0404	0.393939	0.145199	0.00654046	0.145199	0.0135	0.0244282
Og	S09_22703023	M2	25	G/A	chr09	22703023	1.42857	0.254762	0.900901	0.126126	2.0202	0.383838	0.159404	0.00424298	0.159404	0.0086	0.0155933
Osj	S11_03650294	M1	26	T/C	chr11	3650294	1.6	0.304	1.04167	0.161458	1.94805	0.392857	0.111309	0.0482784	0.111309	0.0797	0.180742
Osj	S11_03672433	M1	26	A/C	chr11	3672433	0.8	0.288	1.04167	0.140625	0.649351	0.37987	0.122717	0.0386227	0.122717	0.0622	0.142062
Osj	S11_03672487	M1	26	C/T	chr11	3672487	1.2	0.282	1.04167	0.140625	1.2987	0.37013	0.114406	0.0488687	0.114406	0.0744	0.169094
Osj	S11_23611713	M2	27	C/T	chr11	23611713	0.8	0.108	0	0.0104167	0.00012987	0.168831	0.11461	0.0447926	0.11461	0.0144	0.0342544
Og	S11_25634918	M1	28	T/C	chr11	25634918	1.90476	0.0904762	0.900901	0.157658	3.0303	0.00505051	0.108203	0.0240375	0.108203	0.0378	0.0677516
Og	S11_25769792	M2	28	T/C	chr11	25769792	0.952381	0.0857143	0.900901	0.166667	1.0101	0	0.130245	0.00932514	0.130245	0.0206	0.0371788
Og	S11_25787130	M2	28	T/C	chr11	25787130	1.42857	0.0833333	2.7027	0.153153	0	0.0252525	0.142642	0.00469783	0.142642	0.0136	0.024602
Osj	S11_25890862	M1	28	C/G	chr11	25890862	1.2	0.194	2.08333	0.322917	0.649351	0.113636	0.123216	0.0376275	0.123216	0.0657	0.149724
Osj	S11_25933350	M1	28	A/G	chr11	25933350	2	0.202	0	0.333333	3.24675	0.12013	0.124134	0.0370016	0.124134	0.0613	0.14011
Og	S11_25933384	M1	28	T/C	chr11	25933384	1.42857	0.116667	2.7027	0.171171	0	0.0505051	0.0877293	0.0467754	0.087729	0.0711	0.126422
Osj	S11_26090095	M2	28	A/G	chr11	26090095	2.4	0.212	1.04167	0.078125	3.24675	0.295455	0.124497	0.0375928	0.124497	0.0405	0.0445713
Og	S11_26260770	M1	28	C/T	chr11	26260770	0	0.4	0	0.522523	0	0.262626	0.123067	0.0229882	0.123067	0.0323	0.0580935
Og	S11_26260786	M1	28	C/T	chr11	26260786	0	0.4	0	0.522523	0	0.262626	0.123067	0.0229882	0.123067	0.0368	0.0659782
Og	S11_26261107	M1	28	G/T	chr11	26261107	0.47619	0.397619	0.900901	0.518018	0	0.262626	0.119084	0.0243182	0.119084	0.0393	0.0703998
Og	S11_26261114	M2	28	G/A	chr11	26261114	0.47619	0.402381	0.900901	0.531532	0	0.262626	0.127186	0.0219096	0.127186	0.0266	0.0479107
Osj	S11_26293096	M1	28	A/T	chr11	26293096	0.8	0.2	0	0.0729167	1.2987	0.279221	0.116976	0.0434077	0.116976	0.0486	0.112579
Osj	S11_26293105	M1	28	T/G	chr11	26293105	0.8	0.2	0	0.0729167	1.2987	0.279221	0.116976	0.0434077	0.116976	0.0472	0.109637
Osj	S11_26293152	M2	28	C/T	chr11	26293152	1.2	0.198	1.04167	0.0677083	1.2987	0.279221	0.123924	0.0369315	0.123924	0.0372	0.0469968
Og	S11_27192125	M2	29	G/A	chr11	27192125	0.952381	0.0809524	1.8018	0.153153	0	0.020202	0.138136	0.00554928	0.138136	0.0174	0.0314306
Og	S11_27657490	M1	29	C/T	chr11	27657490	0.952381	0.128571	0.900901	0.202703	1.0101	0.0454545	0.0961189	0.0334963	0.096119	0.0554	0.0989003
Og	S11_27672705	M2	29	T/C	chr11	27672705	1.42857	0.0928571	2.7027	0.166667	0	0.0151515	0.160123	0.00228955	0.160123	0.0087	0.01577
Og	S11_27672719	M2	29	C/T	chr11	27672719	1.42857	0.0928571	2.7027	0.166667	0	0.0151515	0.160123	0.00228955	0.160123	0.0093	0.0168429
Og	S11_28808250	M1	0	G/T	chr11	28808250	0	0.1	0	0.18018	0	0.0454545	0.110563	0.0226585	0.110563	0.0407	0.0728659
Og	S12_16392460	M1	30	G/A	chr12	16392460	2.85714	0.32381	3.6036	0.207207	2.0202	0.429293	0.0866696	0.0427718	0.08667	0.0679	0.120801
Og	S12_16702773	M1	30	C/G	chr12	16702773	0.47619	0.22619	0.900901	0.333333	0	0.121212	0.0981001	0.0304348	0.0981	0.0575	0.102561
Og	S12_16712367	M1	30	T/C	chr12	16712367	1.90476	0.22381	3.6036	0.301802	0	0.121212	0.0944439	0.0349918	0.094444	0.0581	0.103602
Og	S12_17021990	M1	30	T/C	chr12	17021990	0.47619	0.169048	0.900901	0.256757	0	0.0707071	0.10759	0.0246462	0.10759	0.0473	0.0845851
Og	S12_17022032	M1	30	G/C	chr12	17022032	0.47619	0.164286	0.900901	0.256757	0	0.0707071	0.09944	0.0313835	0.09944	0.054	0.0964286
Og	S12_17478862	M1	30	T/C	chr12	17478862	0	0.166667	0	0.252252	0	0.0707071	0.103422	0.0277945	0.103422	0.0483	0.086324
Og	S12_17478868	M1	30	T/C	chr12	17478868	0	0.166667	0	0.261261	0	0.0707071	0.103422	0.0277945	0.103422	0.0488	0.0871927
Og	S12_17478885	M1	30	G/T	chr12	17478885	0.952381	0.166667	1.8018	0.252252	0	0.0707071	0.103578	0.0276619	0.103578	0.0468	0.0837149
Og	S12_17478886	M1	30	C/A	chr12	17478886	0.952381	0.166667	1.8018	0.252252	0	0.0757576	0.103578	0.0276619	0.103578	0.0479	0.0856336
Og	S12_17521666	M1	30	A/G	chr12	17521666	1.42857	0.17381	1.8018	0.252252	1.0101	0.0707071	0.104697	0.0274816	0.104697	0.0505	0.0902043
Og	S12_17576118	M1	30	C/T	chr12	17576118	0	0.157143	0	0.238739	0	0.0707071	0.0873657	0.0465739	0.087366	0.0713	0.126742
Og	S12_17576130	M1	30	A/T	chr12	17576130	0.47619	0.159524	0.900901	0.247748	0	0.0707071	0.0914128	0.0408598	0.091413	0.0672	0.11959
Og	S12_17640521	M1	30	C/T	chr12	17640521	0.47619	0.159524	0.900901	0.238739	0	0.0757576	0.0914128	0.0408598	0.091413	0.0636	0.113248
Og	S12_17647080	M1	30	T/C	chr12	17647080	0.952381	0.152381	0.900901	0.238739	1.0101	0.0707071	0.090514	0.0420621	0.090514	0.0628	0.111855
Og	S12_21173730	M2	31	G/C	chr12	21173730	0.47619	0.154762	0.900901	0.256757	0	0.0454545	0.156203	0.00468649	0.156203	0.0169	0.0305363
