# Supplementary material for: Genome Scan of Rice Landrace Populations Collected Across Time Revealed Climate Changes’ Selective Footprints in the Genes Network Regulating Flowering Time
Source: Rice (N Y). 2023 Mar 22;16:15. doi: 10.1186/s12284-023-00633-4 (PMC10033818; doi:10.1186/s12284-023-00633-4)
Supplement: Supplementary file 9 — Additional file 9: Table S6. Detailed results of gene enrichment analyses using Agri-Go (Tian et al. 2017; http://bioinfo.cau.edu.cn/agriGO/) and Panther-GO (Mi et al. 2019; http://GeneOntology.org) enrichment analysis tools. [file 12284_2023_633_MOESM9_ESM.xlsx]

## Sheet: Agri-GO_24-LUS
Supplementary table 6: Results of gene enrichment analyses using gene ontology databases
S Table 6A : Results of gene enrichment for 24 independent loci (assembling 139 SNP) detected to be under selection by the two detection methods, using Agri-Go enrichment analysis tool (Tian et al. 2017; http://bioinfo.cau.edu.cn/agriGO/).
GO terms most directely involved in reporductive processes are highlighted with green colour
Analysis Brief Summary
Job ID: 374476462.1
Species: Oryza sativa japonica
GO type: Completed GO
GO version:2010
Background/Reference: MSU7.0 gene ID (TIGR)
Annotated number in query list: 1240 [ Download ]
Annotated number in background/reference: 24075
Significant GO terms: 203 [ Details ]
GO term	GO also tetected with Panther OG	Ontology	Description	Number in BG/Ref	Number in input list		Fold Enrichment	+/-	p-value	FDR
					Observed	expected
GO:0032501	Yes	P	multicellular organismal process	154	103	7.93188	12.9856	+	1.2e-66	2.3e-63
GO:0050896	Yes	P	response to stimulus	1026	221	52.8449	4.18205	+	3.5e-66	3.5e-63
GO:0009628	No	P	response to abiotic stimulus	74	63	3.81142	16.5293	+	1.5e-45	9.9e-43
GO:0006950	Yes	P	response to stress	873	164	44.9645	3.64732	+	7.8e-42	3.8e-39
GO:0042221	No	P	response to chemical stimulus	301	98	15.5032	6.32127	+	1.7e-41	6.7e-39
GO:0022414	Yes	P	reproductive process	114	65	5.87165	11.0701	+	3.5e-39	1.1e-36
GO:0000003	Yes	P	reproduction	133	65	6.85026	9.48869	+	4.4e-36	1.2e-33
GO:0051704	No	P	multi-organism process	120	55	6.18069	8.89869	+	1.3e-29	3.2e-27
GO:0006952	Yes	P	defense response	452	98	23.2806	4.20952	+	3.2e-29	7e-27
GO:0051716	Yes	P	cellular response to stimulus	132	55	6.79875	8.08972	+	5.6e-28	1.1e-25
GO:0009314	No	P	response to radiation	38	31	1.95722	15.8388	+	1.1e-22	1.8e-20
GO:0009416	No	P	response to light stimulus	38	31	1.95722	15.8388	+	1.1e-22	1.8e-20
GO:0048519	No	P	negative regulation of biological process	55	32	2.83281	11.2962	+	3.8e-20	5.7e-18
GO:0023052	Yes	P	signaling	447	72	23.0231	3.1273	+	1.4e-15	2e-13
GO:0065008	No	P	regulation of biological quality	176	41	9.06501	4.52289	+	8e-14	1e-11
GO:0009605	No	P	response to external stimulus	25	18	1.28764	13.979	+	4.4e-13	5.4e-11
GO:0007165	Yes	P	signal transduction	240	46	12.3614	3.72127	+	1.1e-12	1.1e-10
GO:0023046	No	P	signaling process	279	50	14.3701	3.47945	+	1e-12	1.1e-10
GO:0007242	No	P	intracellular signaling cascade	132	34	6.79875	5.00092	+	9.8e-13	1.1e-10
GO:0023060	No	P	signal transmission	279	50	14.3701	3.47945	+	1e-12	1.1e-10
GO:0016070	Yes	P	RNA metabolic process	1088	116	56.0382	2.07002	+	2e-12	1.8e-10
GO:0009415	No	P	response to water	14	14	0.72108	19.4153	+	9e-12	8e-10
GO:0009056	Yes	P	catabolic process	433	59	22.302	2.64551	+	2.2e-10	1.9e-08
GO:0010629	No	P	negative regulation of gene expression	12	12	0.618069	19.4153	+	2.8e-10	2.3e-08
GO:0006351	No	P	transcription, DNA-dependent	786	86	40.4835	2.12432	+	5.3e-10	4.2e-08
GO:0032774	No	P	RNA biosynthetic process	788	86	40.5865	2.11893	+	5.9e-10	4.5e-08
GO:0009893	No	P	positive regulation of metabolic process	12	11	0.618069	17.7974	+	2.9e-09	2e-07
GO:0044248	Yes	P	cellular catabolic process	337	48	17.3574	2.76539	+	3e-09	2e-07
GO:0031325	No	P	positive regulation of cellular metabolic process	12	11	0.618069	17.7974	+	2.9e-09	2e-07
GO:0048523	No	P	negative regulation of cellular process	52	18	2.6783	6.72069	+	4.8e-09	3.1e-07
GO:0065007	Yes	P	biological regulation	2125	173	109.45	1.58064	+	5.7e-09	3.6e-07
GO:0009408	No	P	response to heat	10	10	0.515057	19.4153	+	9e-09	5.5e-07
GO:0051252	Yes	P	regulation of RNA metabolic process	740	78	38.1142	2.04648	+	1.5e-08	9e-07
GO:0044281	No	P	small molecule metabolic process	1034	99	53.2569	1.85891	+	1.6e-08	9.1e-07
GO:0006355	Yes	P	regulation of transcription, DNA-dependent	737	77	37.9597	2.02847	+	2.6e-08	1.5e-06
GO:0010604	No	P	positive regulation of macromolecule metabolic process	12	10	0.618069	16.1794	+	2.9e-08	1.6e-06
GO:0009891	No	P	positive regulation of biosynthetic process	10	9	0.515057	17.4738	+	9.3e-08	4.7e-06
GO:0031328	No	P	positive regulation of cellular biosynthetic process	10	9	0.515057	17.4738	+	9.3e-08	4.7e-06
GO:0010557	No	P	positive regulation of macromolecule biosynthetic process	10	9	0.515057	17.4738	+	9.3e-08	4.7e-06
GO:0009892	No	P	negative regulation of metabolic process	54	16	2.78131	5.75269	+	2e-07	9.9e-06
GO:0050789	Yes	P	regulation of biological process	2027	159	104.402	1.52296	+	2.4e-07	1.1e-05
GO:0033554	No	P	cellular response to stress	126	24	6.48972	3.69816	+	3e-07	1.4e-05
GO:0040029	No	P	regulation of gene expression, epigenetic	13	9	0.669574	13.4414	+	4.4e-07	2e-05
GO:0007049	No	P	cell cycle	30	12	1.54517	7.76613	+	5.1e-07	2.3e-05
GO:0006558	Yes	P	L-phenylalanine metabolic process	21	10	1.08162	9.24539	+	1.3e-06	5.8e-05
GO:0051172	No	P	negative regulation of nitrogen compound metabolic process	11	8	0.566563	14.1202	+	1.5e-06	6.4e-05
GO:0015711	No	P	organic anion transport	7	7	0.36054	19.4153	+	1.7e-06	7e-05
GO:0042180	No	P	cellular ketone metabolic process	480	52	24.7227	2.10333	+	1.9e-06	7.7e-05
GO:0046700	No	P	heterocycle catabolic process	12	8	0.618069	12.9435	+	2.4e-06	9.6e-05
GO:0006479	No	P	protein amino acid methylation	8	7	0.412046	16.9884	+	3e-06	0.00011
GO:0044283	No	P	small molecule biosynthetic process	320	39	16.4818	2.36624	+	3e-06	0.00011
GO:0008213	No	P	protein amino acid alkylation	8	7	0.412046	16.9884	+	3e-06	0.00011
GO:0042398	No	P	cellular amino acid derivative biosynthetic process	39	12	2.00872	5.97395	+	4.9e-06	0.00018
GO:0009856	Yes	P	pollination	114	20	5.87165	3.4062	+	8.5e-06	0.00031
GO:0045934	No	P	negative regulation of nucleobase, nucleoside, nucleotide and nucleic acid metabolic process	11	7	0.566563	12.3552	+	1.3e-05	0.00047
GO:0010605	No	P	negative regulation of macromolecule metabolic process	53	13	2.7298	4.76225	+	1.6e-05	0.00054
GO:0032787	No	P	monocarboxylic acid metabolic process	130	21	6.69574	3.13632	+	1.6e-05	0.00054
GO:0032259	No	P	methylation	37	11	1.90571	5.77212	+	1.6e-05	0.00054
GO:0043436	No	P	oxoacid metabolic process	473	48	24.3622	1.97027	+	2.2e-05	0.00072
GO:0019752	No	P	carboxylic acid metabolic process	473	48	24.3622	1.97027	+	2.2e-05	0.00072
GO:0006082	No	P	organic acid metabolic process	474	48	24.4137	1.96611	+	2.3e-05	0.00074
GO:0043414	No	P	macromolecule methylation	25	9	1.28764	6.98952	+	2.7e-05	0.00086
GO:0048878	No	P	chemical homeostasis	13	7	0.669574	10.4544	+	2.9e-05	0.00091
GO:0050794	Yes	P	regulation of cellular process	1955	143	100.694	1.42015	+	3.1e-05	0.00094
GO:0016481	No	P	negative regulation of transcription	9	6	0.463551	12.9435	+	4.7e-05	0.0014
GO:0009611	No	P	response to wounding	21	8	1.08162	7.39631	+	5.5e-05	0.0016
GO:0002252	No	P	immune effector process	5	5	0.257529	19.4153	+	5.7e-05	0.0017
GO:0007154	Yes	P	cell communication	170	23	8.75597	2.62678	+	7.7e-05	0.0022
GO:0006820	No	P	anion transport	55	12	2.83281	4.23607	+	8.9e-05	0.0025
GO:0016458	No	P	gene silencing	6	5	0.309034	16.1794	+	0.0001	0.0028
GO:0051130	No	P	positive regulation of cellular component organization	6	5	0.309034	16.1794	+	0.0001	0.0028
GO:0007010	No	P	cytoskeleton organization	47	11	2.42077	4.54401	+	0.0001	0.0028
GO:0009094	No	P	L-phenylalanine biosynthetic process	11	6	0.566563	10.5902	+	0.00011	0.0028
GO:0042325	No	P	regulation of phosphorylation	17	7	0.875597	7.99454	+	0.00011	0.0029
GO:0016570	No	P	histone modification	18	7	0.927103	7.5504	+	0.00015	0.0037
GO:0051128	No	P	regulation of cellular component organization	18	7	0.927103	7.5504	+	0.00015	0.0037
GO:0016569	No	P	covalent chromatin modification	18	7	0.927103	7.5504	+	0.00015	0.0037
GO:0019438	No	P	aromatic compound biosynthetic process	50	11	2.57529	4.27137	+	0.00016	0.0041
GO:0000226	No	P	microtubule cytoskeleton organization	7	5	0.36054	13.8681	+	0.00017	0.0041
GO:0019220	No	P	regulation of phosphate metabolic process	19	7	0.978609	7.15301	+	0.00019	0.0047
GO:0051174	No	P	regulation of phosphorus metabolic process	19	7	0.978609	7.15301	+	0.00019	0.0047
GO:0071554	Yes	P	cell wall organization or biogenesis	148	20	7.62285	2.62369	+	0.00022	0.0053
GO:0006575	No	P	cellular amino acid derivative metabolic process	92	15	4.73853	3.16554	+	0.00023	0.0053
GO:0006396	Yes	P	RNA processing	198	24	10.1981	2.35337	+	0.00025	0.0057
GO:0016568	No	P	chromatin modification	36	9	1.85421	4.85383	+	0.00028	0.0065
GO:0009095	No	P	aromatic amino acid family biosynthetic process, prephenate pathway	14	6	0.72108	8.32085	+	0.00029	0.0067
GO:0000272	Yes	P	polysaccharide catabolic process	37	9	1.90571	4.72265	+	0.00034	0.0076
GO:0042545	Yes	P	cell wall modification	46	10	2.36926	4.22072	+	0.00035	0.0078
GO:0009072	No	P	aromatic amino acid family metabolic process	56	11	2.88432	3.81372	+	0.00038	0.0084
GO:0006730	No	P	one-carbon metabolic process	57	11	2.93583	3.74682	+	0.00044	0.0095
GO:0046907	No	P	intracellular transport	233	26	12.0008	2.16652	+	0.00045	0.0095
GO:0006725	Yes	P	cellular aromatic compound metabolic process	145	19	7.46833	2.54408	+	0.00045	0.0095
GO:0042546	No	P	cell wall biogenesis	23	7	1.18463	5.90901	+	0.0005	0.01
GO:0045859	No	P	regulation of protein kinase activity	16	6	0.824091	7.28075	+	0.00052	0.01
GO:0043549	No	P	regulation of kinase activity	16	6	0.824091	7.28075	+	0.00052	0.01
GO:0051338	No	P	regulation of transferase activity	16	6	0.824091	7.28075	+	0.00052	0.01
GO:0042592	No	P	homeostatic process	147	19	7.57134	2.50946	+	0.00052	0.01
GO:0009698	Yes	P	phenylpropanoid metabolic process	24	7	1.23614	5.6628	+	0.00062	0.012
GO:0034641	Yes	P	cellular nitrogen compound metabolic process	435	40	22.405	1.78532	+	0.00065	0.013
GO:0009057	Yes	P	macromolecule catabolic process	322	32	16.5848	1.92947	+	0.00068	0.013
GO:0031324	No	P	negative regulation of cellular metabolic process	51	10	2.62679	3.80693	+	0.00071	0.014
GO:0006790	No	P	sulfur metabolic process	63	11	3.24486	3.38998	+	0.00091	0.018
GO:0070882	No	P	cellular cell wall organization or biogenesis	26	7	1.33915	5.2272	+	0.00093	0.018
GO:0006519	No	P	cellular amino acid and derivative metabolic process	391	36	20.1387	1.7876	+	0.0012	0.022
GO:0009791	No	P	post-embryonic development	2033	167	79.8722	2.09084	+	0.0001	0.025
GO:0048608	No	P	reproductive structure development	668	66	26.2443	2.51483	+	0.0002	0.025
GO:0003006	No	P	reproductive developmental process	668	66	26.2443	2.51483	+	0.0002	0.025
GO:0050801	No	P	ion homeostasis	13	5	0.669574	7.46743	+	0.0014	0.026
GO:0051649	No	P	establishment of localization in cell	299	29	15.4002	1.88309	+	0.0016	0.03
GO:0046417	No	P	chorismate metabolic process	30	7	1.54517	4.53024	+	0.0019	0.034
GO:0009073	No	P	aromatic amino acid family biosynthetic process	30	7	1.54517	4.53024	+	0.0019	0.034
GO:0009908	No	P	flower development	662	64	26.0085	2.46073	+	0.00042	0.034
GO:0006520	No	P	cellular amino acid metabolic process	303	29	15.6062	1.85823	+	0.002	0.035
GO:0044106	No	P	cellular amine metabolic process	333	31	17.1514	1.80743	+	0.0021	0.037
GO:0019439	No	P	aromatic compound catabolic process	31	7	1.59668	4.38411	+	0.0022	0.038
GO:0009890	No	P	negative regulation of biosynthetic process	50	9	2.57529	3.49476	+	0.0022	0.038
GO:0031327	No	P	negative regulation of cellular biosynthetic process	50	9	2.57529	3.49476	+	0.0022	0.038
GO:0000096	No	P	sulfur amino acid metabolic process	31	7	1.59668	4.38411	+	0.0022	0.038
GO:0023033	No	P	signaling pathway	61	10	3.14185	3.18284	+	0.0023	0.039
GO:0043094	No	P	cellular metabolic compound salvage	15	5	0.772586	6.47177	+	0.0023	0.039
GO:0071555	No	P	cell wall organization	83	12	4.27497	2.80703	+	0.0023	0.039
GO:0009308	No	P	amine metabolic process	380	34	19.5722	1.73716	+	0.0024	0.04
GO:0000160	No	P	two-component signal transduction system (phosphorelay)	51	9	2.62679	3.42623	+	0.0024	0.04
GO:0051641	No	P	cellular localization	309	29	15.9153	1.82215	+	0.0026	0.042
GO:0005515	No	F	protein binding	2460	273	126.704	2.15463	+	6.4e-32	6.4e-29
GO:0045735	No	F	nutrient reservoir activity	77	33	3.96594	8.32085	+	1.3e-17	6.5e-15
GO:0019899	No	F	enzyme binding	14	10	0.72108	13.8681	+	8e-08	2.7e-05
GO:0016705	No	F	oxidoreductase activity, acting on paired donors, with incorporation or reduction of molecular oxygen	86	20	4.42949	4.51519	+	1.9e-07	4.8e-05
GO:0030247	No	F	polysaccharide binding	11	8	0.566563	14.1202	+	1.5e-06	0.00025
GO:0001871	No	F	pattern binding	11	8	0.566563	14.1202	+	1.5e-06	0.00025
GO:0030145	No	F	manganese ion binding	58	15	2.98733	5.0212	+	2.1e-06	0.0003
GO:0005516	No	F	calmodulin binding	8	7	0.412046	16.9884	+	3e-06	0.00038
GO:0042802	No	F	identical protein binding	67	14	3.45088	4.05693	+	3.6e-05	0.004
GO:0016765	No	F	transferase activity, transferring alkyl or aryl (other than methyl) groups	52	12	2.6783	4.48046	+	5.6e-05	0.0057
GO:0004659	No	F	prenyltransferase activity	16	7	0.824091	8.4942	+	8.2e-05	0.0069
GO:0032559	No	F	adenyl ribonucleotide binding	3087	207	158.998	1.3019	+	7.7e-05	0.0069
GO:0001883	No	F	purine nucleoside binding	3247	215	167.239	1.28558	+	0.00011	0.0074
GO:0001882	No	F	nucleoside binding	3257	216	167.754	1.2876	+	9.7e-05	0.0074
GO:0030554	No	F	adenyl nucleotide binding	3247	215	167.239	1.28558	+	0.00011	0.0074
GO:0032555	No	F	purine ribonucleotide binding	3292	216	169.557	1.27391	+	0.00017	0.01
GO:0032553	No	F	ribonucleotide binding	3292	216	169.557	1.27391	+	0.00017	0.01
GO:0017076	No	F	purine nucleotide binding	3456	224	178.004	1.2584	+	0.00025	0.014
GO:0042803	No	F	protein homodimerization activity	8	5	0.412046	12.1346	+	0.00026	0.014
GO:0046983	No	F	protein dimerization activity	418	40	21.5294	1.85793	+	0.00032	0.016
GO:0000166	No	F	nucleotide binding	3874	246	199.533	1.23288	+	0.00038	0.018
GO:0004664	No	F	prephenate dehydratase activity	11	5	0.566563	8.82515	+	0.00078	0.033
GO:0060089	No	F	molecular transducer activity	152	19	7.82887	2.42692	+	0.00075	0.033
GO:0004871	No	F	signal transducer activity	152	19	7.82887	2.42692	+	0.00075	0.033
GO:0044444	No	C	cytoplasmic part	966	593	49.7545	11.9185	+	0	0
GO:0005737	No	C	cytoplasm	1263	613	65.0517	9.42327	+	0	0
GO:0043231	No	C	intracellular membrane-bounded organelle	2296	642	118.257	5.42885	+	6.5e-285	7.6e-283
GO:0043227	No	C	membrane-bounded organelle	2319	642	119.442	5.37501	+	9.9e-283	8.7e-281
GO:0043229	No	C	intracellular organelle	2859	655	147.255	4.44807	+	6.7e-248	3.9e-246
GO:0043226	No	C	organelle	2859	655	147.255	4.44807	+	6.7e-248	3.9e-246
GO:0044424	No	C	intracellular part	3529	700	181.764	3.85115	+	1.2e-236	6e-235
GO:0005622	No	C	intracellular	4116	709	211.998	3.34438	+	3.9e-207	1.7e-205
GO:0044464	No	C	cell part	5945	787	306.201	2.5702	+	4.4e-172	1.5e-170
GO:0005623	No	C	cell	5945	787	306.201	2.5702	+	4.4e-172	1.5e-170
GO:0005739	No	C	mitochondrion	162	148	8.34393	17.7375	+	1.2e-109	3.8e-108
GO:0016020	No	C	membrane	2115	261	108.935	2.39593	+	2.7e-37	7.9e-36
GO:0031090	No	C	organelle membrane	228	69	11.7433	5.87569	+	6.7e-28	1.8e-26
GO:0005794	No	C	Golgi apparatus	56	38	2.88432	13.1747	+	2e-25	5e-24
GO:0031967	No	C	organelle envelope	142	46	7.31381	6.28947	+	5.4e-20	1.3e-18
GO:0005618	No	C	cell wall	82	34	4.22347	8.05026	+	9.3e-18	1.8e-16
GO:0070013	No	C	intracellular organelle lumen	70	32	3.6054	8.87558	+	9.1e-18	1.8e-16
GO:0043233	No	C	organelle lumen	70	32	3.6054	8.87558	+	9.1e-18	1.8e-16
GO:0031975	No	C	envelope	167	46	8.60145	5.34793	+	1.1e-17	2e-16
GO:0044422	No	C	organelle part	1521	163	78.3402	2.08067	+	2.2e-17	3.7e-16
GO:0044446	No	C	intracellular organelle part	1521	163	78.3402	2.08067	+	2.2e-17	3.7e-16
GO:0031974	No	C	membrane-enclosed lumen	80	33	4.12046	8.00882	+	3.2e-17	5e-16
GO:0044428	No	C	nuclear part	97	34	4.99605	6.80537	+	5.6e-16	8.5e-15
GO:0031981	No	C	nuclear lumen	56	27	2.88432	9.36096	+	1.2e-15	1.7e-14
GO:0030312	No	C	external encapsulating structure	107	34	5.51111	6.16935	+	6.1e-15	8.6e-14
GO:0044425	No	C	membrane part	1007	113	51.8663	2.17868	+	1.9e-13	2.6e-12
GO:0048046	No	C	apoplast	95	29	4.89304	5.92678	+	1.4e-12	1.8e-11
GO:0005777	No	C	peroxisome	16	15	0.824091	18.2019	+	3e-12	3.6e-11
GO:0042579	No	C	microbody	16	15	0.824091	18.2019	+	3e-12	3.6e-11
GO:0044431	No	C	Golgi apparatus part	50	18	2.57529	6.98952	+	2.9e-09	3.4e-08
GO:0005576	No	C	extracellular region	251	40	12.9279	3.09408	+	3.9e-09	4.4e-08
GO:0005783	No	C	endoplasmic reticulum	123	27	6.3352	4.2619	+	4.2e-09	4.6e-08
GO:0009579	No	C	thylakoid	93	22	4.79003	4.59287	+	3.6e-08	3.8e-07
GO:0042651	No	C	thylakoid membrane	23	12	1.18463	10.1297	+	5.3e-08	5.4e-07
GO:0031224	No	C	intrinsic to membrane	775	74	39.9169	1.85385	+	1.2e-06	1.2e-05
GO:0016021	No	C	integral to membrane	752	70	38.7323	1.80728	+	5.2e-06	5e-05
GO:0005856	No	C	cytoskeleton	71	15	3.65691	4.10183	+	1.7e-05	0.00016
GO:0044436	No	C	thylakoid part	50	12	2.57529	4.65968	+	4e-05	0.00037
GO:0044445	No	C	cytosolic part	34	10	1.75119	5.71039	+	4.1e-05	0.00037
GO:0044455	No	C	mitochondrial membrane part	21	8	1.08162	7.39631	+	5.5e-05	0.00048
GO:0015630	No	C	microtubule cytoskeleton	30	9	1.54517	5.8246	+	8.8e-05	0.00075
GO:0031968	No	C	organelle outer membrane	17	7	0.875597	7.99454	+	0.00011	0.00092
GO:0044430	No	C	cytoskeletal part	46	10	2.36926	4.22072	+	0.00035	0.0028
GO:0043234	No	C	protein complex	706	58	36.363	1.59503	+	0.00067	0.0052
GO:0031301	No	C	integral to organelle membrane	17	6	0.875597	6.85247	+	0.00067	0.0052
GO:0005654	No	C	nucleoplasm	51	10	2.62679	3.80693	+	0.00071	0.0052
GO:0012505	No	C	endomembrane system	104	15	5.35659	2.80029	+	0.00072	0.0052
GO:0044451	No	C	nucleoplasm part	51	10	2.62679	3.80693	+	0.00071	0.0052
GO:0019867	No	C	outer membrane	27	7	1.39065	5.0336	+	0.0011	0.008
GO:0031966	No	C	mitochondrial membrane	104	14	5.35659	2.6136	+	0.0019	0.013
GO:0019866	No	C	organelle inner membrane	88	12	4.5325	2.64754	+	0.0036	0.024
GO:0034357	No	C	photosynthetic membrane	89	12	4.58401	2.6178	+	0.0039	0.026
GO:0044429	No	C	mitochondrial part	139	16	7.15929	2.23486	+	0.004	0.026
GO:0044432	No	C	endoplasmic reticulum part	49	8	2.52378	3.16985	+	0.0063	0.04
GO:0071212		C	subsynaptic reticulum	49	8	2.52378	3.16985	+	0.0063	0.04

## Sheet: Agri-GO_31-LUS
Supplementary table 6: Results of gene enrichment analyses using gene ontology databases
S Table 6B : Results of gene enrichment for 31 independent loci (assembling 184 SNP) detected to be under selection, using Agri-Go enrichment analysis tool (Tian et al. 2017; http://bioinfo.cau.edu.cn/agriGO/).
GO terms most directely involved in reporductive processes are highlighted with green colour
Analysis Brief Summary
Job ID: 409601924.1
Species: Oryza sativa japonica
GO type: Completed GO
GO version:2010
Background/Reference: MSU7.0 gene ID (TIGR)
Annotated number in query list: 1621 [ Download ]
Annotated number in background/reference: 24075
Significant GO terms: 197 [ Details ]
GO term	GO also tetected with Panther OG	Ontology	Description	Number in BG/Ref	Number in input list		Fold Enrichment	+/-	p-value	FDR
					Observed	expected
GO:0032501	Yes	P	multicellular organismal process	154	137	10.369	13.2124	+	1.8e-85	4e-82
GO:0050896	Yes	P	response to stimulus	1026	284	69.0819	4.11106	+	6e-81	6.9e-78
GO:0042221	No	P	response to chemical stimulus	301	126	20.2667	6.21709	+	1.1e-50	8.1e-48
GO:0006950	Yes	P	response to stress	873	209	58.7802	3.55562	+	4.9e-50	2.8e-47
GO:0022414	Yes	P	reproductive process	114	81	7.67576	10.5527	+	1.5e-45	6.8e-43
GO:0000003	Yes	P	reproduction	133	82	8.95506	9.15684	+	1e-42	4e-40
GO:0051716	Yes	P	cellular response to stimulus	132	73	8.88773	8.21357	+	8.5e-36	2.8e-33
GO:0051704	No	P	multi-organism process	120	67	8.07975	8.29233	+	3.8e-33	1.1e-30
GO:0006952	Yes	P	defense response	452	117	30.4337	3.84442	+	1.4e-30	3.4e-28
GO:0048519	No	P	negative regulation of biological process	55	43	3.70322	11.6115	+	6e-26	1.4e-23
GO:0009416	No	P	response to light stimulus	38	37	2.55859	14.4611	+	8.8e-25	1.7e-22
GO:0009314	No	P	response to radiation	38	37	2.55859	14.4611	+	8.8e-25	1.7e-22
GO:0007242	No	P	intracellular signaling cascade	132	49	8.88773	5.51322	+	1.2e-18	2.1e-16
GO:0016070	Yes	P	RNA metabolic process	1088	160	73.2564	2.18411	+	3.5e-18	5.7e-16
GO:0023052	Yes	P	signaling	447	91	30.0971	3.02355	+	5e-18	7.6e-16
GO:0009605	No	P	response to external stimulus	25	25	1.68328	14.8519	+	2.3e-17	3.2e-15
GO:0007165	Yes	P	signal transduction	240	62	16.1595	3.83675	+	1e-16	1.3e-14
GO:0023046	No	P	signaling process	279	66	18.7854	3.51336	+	4.3e-16	5.1e-14
GO:0023060	No	P	signal transmission	279	66	18.7854	3.51336	+	4.3e-16	5.1e-14
GO:0065008	No	P	regulation of biological quality	176	51	11.8503	4.30369	+	1.1e-15	1.3e-13
GO:0006351	No	P	transcription, DNA-dependent	786	118	52.9224	2.22968	+	3.4e-14	3.7e-12
GO:0032774	No	P	RNA biosynthetic process	788	118	53.057	2.22402	+	4e-14	4.1e-12
GO:0048523	No	P	negative regulation of cellular process	52	27	3.50123	7.71159	+	1.3e-13	1.3e-11
GO:0051252	Yes	P	regulation of RNA metabolic process	740	109	49.8251	2.18765	+	9.9e-13	9.3e-11
GO:0065007	Yes	P	biological regulation	2125	233	143.079	1.62847	+	1.5e-12	1.4e-10
GO:0006355	Yes	P	regulation of transcription, DNA-dependent	737	108	49.6231	2.1764	+	1.7e-12	1.5e-10
GO:0009056	Yes	P	catabolic process	433	75	29.1544	2.57251	+	5.3e-12	4.5e-10
GO:0044248	Yes	P	cellular catabolic process	337	62	22.6906	2.7324	+	4.4e-11	3.6e-09
GO:0050789	Yes	P	regulation of biological process	2027	214	136.48	1.56799	+	3.2e-10	2.5e-08
GO:0009892	No	P	negative regulation of metabolic process	54	22	3.63589	6.05079	+	9.2e-10	7e-08
GO:0044281	No	P	small molecule metabolic process	1034	125	69.6205	1.79545	+	2.4e-09	1.8e-07
GO:0033554	No	P	cellular response to stress	126	31	8.48374	3.65405	+	1.2e-08	8.6e-07
GO:0046700	No	P	heterocycle catabolic process	12	11	0.807975	13.6143	+	4.1e-08	2.8e-06
GO:0007049	No	P	cell cycle	30	15	2.01994	7.42597	+	5.3e-08	3.6e-06
GO:0010605	No	P	negative regulation of macromolecule metabolic process	53	19	3.56856	5.32428	+	6.7e-08	4.3e-06
GO:0040029	No	P	regulation of gene expression, epigenetic	13	11	0.875306	12.567	+	7.1e-08	4.5e-06
GO:0009611	No	P	response to wounding	21	12	1.41396	8.48682	+	3.9e-07	2.4e-05
GO:0006396	Yes	P	RNA processing	198	36	13.3316	2.70035	+	6.4e-07	3.8e-05
GO:0044283	No	P	small molecule biosynthetic process	320	49	21.546	2.2742	+	6.8e-07	4e-05
GO:0042398	No	P	cellular amino acid derivative biosynthetic process	39	15	2.62592	5.71229	+	7.8e-07	4.4e-05
GO:0031324	No	P	negative regulation of cellular metabolic process	51	16	3.43389	4.65943	+	3e-06	0.00017
GO:0050794	Yes	P	regulation of cellular process	1955	186	131.633	1.41302	+	3.7e-06	0.0002
GO:0009856	Yes	P	pollination	114	24	7.67576	3.12672	+	5.5e-06	0.00029
GO:0016071	No	P	mRNA metabolic process	35	13	2.35659	5.51644	+	5.7e-06	0.0003
GO:0031123	No	P	RNA 3'-end processing	7	7	0.471319	14.8519	+	9.1e-06	0.00044
GO:0015711	No	P	organic anion transport	7	7	0.471319	14.8519	+	9.1e-06	0.00044
GO:0007154	Yes	P	cell communication	170	30	11.4463	2.62093	+	8.9e-06	0.00044
GO:0009890	No	P	negative regulation of biosynthetic process	50	15	3.36656	4.45558	+	9.7e-06	0.00045
GO:0031327	No	P	negative regulation of cellular biosynthetic process	50	15	3.36656	4.45558	+	9.7e-06	0.00045
GO:0006558	Yes	P	L-phenylalanine metabolic process	21	10	1.41396	7.07235	+	1.3e-05	0.00058
GO:0032787	No	P	monocarboxylic acid metabolic process	130	25	8.75306	2.85614	+	1.4e-05	0.00061
GO:0042180	No	P	cellular ketone metabolic process	480	60	32.319	1.85649	+	1.5e-05	0.00066
GO:0008213	No	P	protein amino acid alkylation	8	7	0.53865	12.9955	+	1.6e-05	0.00068
GO:0006479	No	P	protein amino acid methylation	8	7	0.53865	12.9955	+	1.6e-05	0.00068
GO:0007010	No	P	cytoskeleton organization	47	14	3.16457	4.42398	+	2e-05	0.00084
GO:0006575	No	P	cellular amino acid derivative metabolic process	92	20	6.19448	3.22868	+	2.2e-05	0.00088
GO:0048878	No	P	chemical homeostasis	13	8	0.875306	9.13966	+	2.4e-05	0.00095
GO:0051128	No	P	regulation of cellular component organization	18	9	1.21196	7.42597	+	2.6e-05	0.001
GO:0006790	No	P	sulfur metabolic process	63	16	4.24187	3.77192	+	2.8e-05	0.0011
GO:0019748	No	P	secondary metabolic process	64	16	4.3092	3.71299	+	3.4e-05	0.0013
GO:0032259	No	P	methylation	37	12	2.49126	4.81685	+	4e-05	0.0015
GO:0043414	No	P	macromolecule methylation	25	10	1.68328	5.94078	+	4.2e-05	0.0015
GO:0043631	No	P	RNA polyadenylation	6	6	0.403988	14.8519	+	4.1e-05	0.0015
GO:0006397	No	P	mRNA processing	32	11	2.1546	5.10536	+	5.3e-05	0.0019
GO:0009057	Yes	P	macromolecule catabolic process	322	43	21.6807	1.98333	+	6.2e-05	0.0022
GO:0042325	No	P	regulation of phosphorylation	17	8	1.14463	6.98915	+	0.0001	0.0035
GO:0043436	No	P	oxoacid metabolic process	473	56	31.8477	1.75837	+	0.00011	0.0036
GO:0019752	No	P	carboxylic acid metabolic process	473	56	31.8477	1.75837	+	0.00011	0.0036
GO:0006082	No	P	organic acid metabolic process	474	56	31.915	1.75466	+	0.00011	0.0037
GO:0010558	No	P	negative regulation of macromolecule biosynthetic process	50	13	3.36656	3.86151	+	0.00013	0.0042
GO:0016569	No	P	covalent chromatin modification	18	8	1.21196	6.60086	+	0.00014	0.0044
GO:0016570	No	P	histone modification	18	8	1.21196	6.60086	+	0.00014	0.0044
GO:0000272	Yes	P	polysaccharide catabolic process	37	11	2.49126	4.41544	+	0.00016	0.0049
GO:0019220	No	P	regulation of phosphate metabolic process	19	8	1.27929	6.25345	+	0.00019	0.0056
GO:0051174	No	P	regulation of phosphorus metabolic process	19	8	1.27929	6.25345	+	0.00019	0.0056
GO:0006081	No	P	cellular aldehyde metabolic process	9	6	0.605981	9.9013	+	0.00019	0.0057
GO:0023033	No	P	signaling pathway	61	14	4.10721	3.40864	+	0.00022	0.0065
GO:0065009	No	P	regulation of molecular function	121	21	8.14708	2.57761	+	0.00023	0.0067
GO:0010817	No	P	regulation of hormone levels	10	6	0.673313	8.91117	+	0.00029	0.0083
GO:0005976	Yes	P	polysaccharide metabolic process	143	23	9.62837	2.38877	+	0.00032	0.009
GO:0006662	No	P	glycerol ether metabolic process	6	5	0.403988	12.3766	+	0.00033	0.009
GO:0046907	No	P	intracellular transport	233	32	15.6882	2.03975	+	0.00033	0.009
GO:0051130	No	P	positive regulation of cellular component organization	6	5	0.403988	12.3766	+	0.00033	0.009
GO:0018904	No	P	organic ether metabolic process	6	5	0.403988	12.3766	+	0.00033	0.009
GO:0045859	No	P	regulation of protein kinase activity	16	7	1.0773	6.49773	+	0.00039	0.01
GO:0051338	No	P	regulation of transferase activity	16	7	1.0773	6.49773	+	0.00039	0.01
GO:0006730	No	P	one-carbon metabolic process	57	13	3.83788	3.38729	+	0.00039	0.01
GO:0043549	No	P	regulation of kinase activity	16	7	1.0773	6.49773	+	0.00039	0.01
GO:0006725	Yes	P	cellular aromatic compound metabolic process	145	23	9.76303	2.35583	+	0.00038	0.01
GO:0009094	No	P	L-phenylalanine biosynthetic process	11	6	0.740644	8.10106	+	0.00042	0.011
GO:0016568	No	P	chromatin modification	36	10	2.42393	4.12554	+	0.00049	0.012
GO:0050790	No	P	regulation of catalytic activity	120	20	8.07975	2.47532	+	0.00051	0.013
GO:0000226	No	P	microtubule cytoskeleton organization	7	5	0.471319	10.6085	+	0.00054	0.013
GO:0044042	No	P	glucan metabolic process	95	17	6.39647	2.65772	+	0.00065	0.015
GO:0044265	No	P	cellular macromolecule catabolic process	254	33	17.1021	1.92958	+	0.00064	0.015
GO:0009698	Yes	P	phenylpropanoid metabolic process	24	8	1.61595	4.95065	+	0.00066	0.016
GO:0051186	No	P	cofactor metabolic process	143	22	9.62837	2.28491	+	0.00072	0.017
GO:0042545	Yes	P	cell wall modification	46	11	3.09724	3.55155	+	0.00076	0.018
GO:0007015	No	P	actin filament organization	8	5	0.53865	9.28246	+	0.00083	0.019
GO:0006820	No	P	anion transport	55	12	3.70322	3.24042	+	0.0009	0.02
GO:0042592	No	P	homeostatic process	147	22	9.89769	2.22274	+	0.00099	0.022
GO:0009072	No	P	aromatic amino acid family metabolic process	56	12	3.77055	3.18256	+	0.001	0.023
GO:0044262	No	P	cellular carbohydrate metabolic process	385	44	25.9225	1.69736	+	0.0011	0.024
GO:0009095	No	P	aromatic amino acid family biosynthetic process, prephenate pathway	14	6	0.942638	6.36512	+	0.0011	0.025
GO:0009791	No	P	post-embryonic development	2033	167	79.8722	2.09084	+	0.0001	0.025
GO:0048608	No	P	reproductive structure development	668	66	26.2443	2.51483	+	0.0002	0.025
GO:0003006	No	P	reproductive developmental process	668	66	26.2443	2.51483	+	0.0002	0.025
GO:0015994	No	P	chlorophyll metabolic process	9	5	0.605981	8.25108	+	0.0012	0.026
GO:0051641	No	P	cellular localization	309	37	20.8054	1.77839	+	0.0012	0.026
GO:0034641	Yes	P	cellular nitrogen compound metabolic process	435	48	29.2891	1.63884	+	0.0013	0.027
GO:0051649	No	P	establishment of localization in cell	299	36	20.132	1.78819	+	0.0013	0.027
GO:0016052	Yes	P	carbohydrate catabolic process	131	20	8.82039	2.26747	+	0.0013	0.028
GO:0019438	No	P	aromatic compound biosynthetic process	50	11	3.36656	3.26743	+	0.0014	0.028
GO:0043094	No	P	cellular metabolic compound salvage	15	6	1.00997	5.94078	+	0.0015	0.03
GO:0000160	No	P	two-component signal transduction system (phosphorelay)	51	11	3.43389	3.20336	+	0.0016	0.032
GO:0009908	No	P	flower development	662	64	26.0085	2.46073	+	0.00042	0.034
GO:0015914	No	P	phospholipid transport	10	5	0.673313	7.42597	+	0.0017	0.035
GO:0046165	No	P	alcohol biosynthetic process	10	5	0.673313	7.42597	+	0.0017	0.035
GO:0030029	No	P	actin filament-based process	29	8	1.95261	4.09709	+	0.0018	0.036
GO:0042440	No	P	pigment metabolic process	30	8	2.01994	3.96052	+	0.0022	0.043
GO:0042546	No	P	cell wall biogenesis	23	7	1.54862	4.52016	+	0.0022	0.043
GO:0071554	Yes	P	cell wall organization or biogenesis	148	21	9.96503	2.10737	+	0.0023	0.044
GO:0043412	Yes	P	macromolecule modification	1979	167	133.249	1.2533	+	0.0025	0.047
GO:0030258	No	P	lipid modification	17	6	1.14463	5.24186	+	0.0025	0.047
GO:0000096	No	P	sulfur amino acid metabolic process	31	8	2.08727	3.83276	+	0.0026	0.049
GO:0019439	No	P	aromatic compound catabolic process	31	8	2.08727	3.83276	+	0.0026	0.049
GO:0005515	No	F	protein binding	2460	384	165.635	2.31835	+	9.7e-51	1.1e-47
GO:0045735	No	F	nutrient reservoir activity	77	33	5.18451	6.36512	+	2e-14	1.2e-11
GO:0016705	No	F	oxidoreductase activity, acting on paired donors, with incorporation or reduction of molecular oxygen	86	32	5.79049	5.5263	+	1.1e-12	4.2e-10
GO:0042802	No	F	identical protein binding	67	25	4.51119	5.54177	+	3e-10	8.7e-08
GO:0030247	No	F	polysaccharide binding	11	11	0.740644	14.8519	+	2.2e-08	4.4e-06
GO:0001871	No	F	pattern binding	11	11	0.740644	14.8519	+	2.2e-08	4.4e-06
GO:0019899	No	F	enzyme binding	14	11	0.942638	11.6694	+	1.2e-07	2e-05
GO:0000166	No	F	nucleotide binding	3874	341	260.841	1.30731	+	2.7e-07	3.9e-05
GO:0032559	No	F	adenyl ribonucleotide binding	3087	281	207.852	1.35193	+	3e-07	3.9e-05
GO:0032555	No	F	purine ribonucleotide binding	3292	294	221.654	1.32639	+	7.2e-07	6e-05
GO:0032553	No	F	ribonucleotide binding	3292	294	221.654	1.32639	+	7.2e-07	6e-05
GO:0001883	No	F	purine nucleoside binding	3247	291	218.625	1.33105	+	6.3e-07	6e-05
GO:0001882	No	F	nucleoside binding	3257	292	219.298	1.33152	+	5.8e-07	6e-05
GO:0030554	No	F	adenyl nucleotide binding	3247	291	218.625	1.33105	+	6.3e-07	6e-05
GO:0017076	No	F	purine nucleotide binding	3456	304	232.697	1.30642	+	1.5e-06	0.00012
GO:0030145	No	F	manganese ion binding	58	16	3.90521	4.09709	+	1.2e-05	0.00088
GO:0005516	No	F	calmodulin binding	8	7	0.53865	12.9955	+	1.6e-05	0.001
GO:0042803	No	F	protein homodimerization activity	8	7	0.53865	12.9955	+	1.6e-05	0.001
GO:0046983	No	F	protein dimerization activity	418	53	28.1445	1.88314	+	3.3e-05	0.002
GO:0004659	No	F	prenyltransferase activity	16	8	1.0773	7.42597	+	7.3e-05	0.0043
GO:0016765	No	F	transferase activity, transferring alkyl or aryl (other than methyl) groups	52	13	3.50123	3.71299	+	0.00018	0.01
GO:0043227	No	C	membrane-bounded organelle	2319	837	156.141	5.36053	+	0	0
GO:0044444	No	C	cytoplasmic part	966	762	65.042	11.7155	+	0	0
GO:0043231	No	C	intracellular membrane-bounded organelle	2296	837	154.593	5.41423	+	0	0
GO:0005737	No	C	cytoplasm	1263	784	85.0394	9.21926	+	0	0
GO:0044424	No	C	intracellular part	3529	908	237.612	3.82136	+	9.7e-297	5.1e-295
GO:0005622	No	C	intracellular	4116	923	277.135	3.3305	+	4.9e-262	2.2e-260
GO:0044464	No	C	cell part	5945	1034	400.284	2.58316	+	6.1e-224	2.2e-222
GO:0005623	No	C	cell	5945	1034	400.284	2.58316	+	6.1e-224	2.2e-222
GO:0016020	No	C	membrane	2115	334	142.406	2.34541	+	2e-44	6.8e-43
GO:0031090	No	C	organelle membrane	228	85	15.3515	5.53691	+	1.6e-31	5e-30
GO:0005794	No	C	Golgi apparatus	56	49	3.77055	12.9955	+	6.1e-31	1.7e-29
GO:0070013	No	C	intracellular organelle lumen	70	43	4.71319	9.12334	+	5.9e-23	1.4e-21
GO:0043233	No	C	organelle lumen	70	43	4.71319	9.12334	+	5.9e-23	1.4e-21
GO:0031974	No	C	membrane-enclosed lumen	80	44	5.3865	8.16857	+	5e-22	1.2e-20
GO:0031967	No	C	organelle envelope	142	55	9.56104	5.75251	+	1.8e-21	4e-20
GO:0031981	No	C	nuclear lumen	56	36	3.77055	9.54768	+	6.4e-20	1.3e-18
GO:0044428	No	C	nuclear part	97	44	6.53113	6.73696	+	1.6e-19	3.2e-18
GO:0044422	No	C	organelle part	1521	204	102.411	1.99198	+	5.9e-19	1e-17
GO:0044446	No	C	intracellular organelle part	1521	204	102.411	1.99198	+	5.9e-19	1e-17
GO:0031975	No	C	envelope	167	55	11.2443	4.89136	+	7.8e-19	1.3e-17
GO:0005618	No	C	cell wall	82	39	5.52116	7.06373	+	5.3e-18	8.5e-17
GO:0030312	No	C	external encapsulating structure	107	39	7.20444	5.41333	+	6.3e-15	9.7e-14
GO:0044425	No	C	membrane part	1007	140	67.8026	2.06482	+	2.8e-14	4.1e-13
GO:0048046	No	C	apoplast	95	34	6.39647	5.31543	+	5.2e-13	7.3e-12
GO:0044431	No	C	Golgi apparatus part	50	24	3.36656	7.12893	+	1.1e-11	1.5e-10
GO:0005783	No	C	endoplasmic reticulum	123	32	8.28174	3.86392	+	2.2e-09	2.9e-08
GO:0005576	No	C	extracellular region	251	48	16.9001	2.84021	+	2.3e-09	2.9e-08
GO:0009579	No	C	thylakoid	93	26	6.26181	4.15216	+	2e-08	2.5e-07
GO:0042651	No	C	thylakoid membrane	23	13	1.54862	8.39458	+	1.4e-07	1.7e-06
GO:0005856	No	C	cytoskeleton	71	19	4.78052	3.97446	+	2.7e-06	3.2e-05
GO:0031224	No	C	intrinsic to membrane	775	89	52.1817	1.70558	+	3.5e-06	3.9e-05
GO:0044445	No	C	cytosolic part	34	13	2.28926	5.67868	+	4.4e-06	4.8e-05
GO:0016021	No	C	integral to membrane	752	85	50.6331	1.67874	+	9.9e-06	0.0001
GO:0044436	No	C	thylakoid part	50	14	3.36656	4.15854	+	3.6e-05	0.00037
GO:0005654	No	C	nucleoplasm	51	14	3.43389	4.077	+	4.3e-05	0.00042
GO:0044451	No	C	nucleoplasm part	51	14	3.43389	4.077	+	4.3e-05	0.00042
GO:0044430	No	C	cytoskeletal part	46	13	3.09724	4.19729	+	6.3e-05	0.00059
GO:0031968	No	C	organelle outer membrane	17	8	1.14463	6.98915	+	0.0001	0.00093
GO:0044439	No	C	peroxisomal part	8	6	0.53865	11.139	+	0.00012	0.0011
GO:0044438	No	C	microbody part	8	6	0.53865	11.139	+	0.00012	0.0011
GO:0015630	No	C	microtubule cytoskeleton	30	10	2.01994	4.95065	+	0.00014	0.0012
GO:0043234	No	C	protein complex	706	75	47.5359	1.57776	+	0.00019	0.0016
GO:0012505	No	C	endomembrane system	104	19	7.00245	2.71334	+	0.00025	0.0021
GO:0044455	No	C	mitochondrial membrane part	21	8	1.41396	5.65788	+	0.00032	0.0026
GO:0031301	No	C	integral to organelle membrane	17	7	1.14463	6.11551	+	0.00052	0.0041
GO:0005875	No	C	microtubule associated complex	7	5	0.471319	10.6085	+	0.00054	0.0041
GO:0005634	No	C	nucleus	1884	165	126.852	1.30073	+	0.00061	0.0046
GO:0019867	No	C	outer membrane	27	8	1.81794	4.40058	+	0.0013	0.0092
GO:0043229	No	C	intracellular organelle	2859	854	192.5	4.43636	+	2.2e-314	1.30E-312
GO:0043226	No	C	organelle	2859	854	192.5	4.43636	+	2.2e-314	1.30E-312

## Sheet: Panther-GO_24-LUS
Supplementary table 6: Results of gene enrichment analyses using gene ontology databases
S Table 6C : Results of gene enrichment for 24 independent loci (assembling 139 SNP) detected to be under selection by the two detection methods, using Panther-GO enrichment analysis tool (Mi et al. 2019; http://GeneOntology.org).
GO terms most directely involved in reporductive processes are highlighted with green colour
Analysis Brief Summary
Analysis Type: PANTHER Overrepresentation Test (Released 20220202)
Annotation Version and Release Date: GO Ontology database DOI: 10.5281/zenodo.5725227 Released 2020-11-01
Analyzed List: upload_1 (Oryza sativa)
Reference List: Oryza sativa (all genes in database)
Test Type: FISHER
Correction: FDR
Input data : 1516 genes with RAP gene indetity of whoch 52 were not mapped
GO biological process complete	GO ID	GO also tetected with Panther OG	Oryza sativa - REFLIST (43658)	upload (1464)	upload (expected)	upload (over/under)	upload (fold Enrichment)	upload (P-value)	upload (FDR)
phospholipid translocation	GO:0045332		15	5	0.5	+	9.94	0.000368	0.0251
L-phenylalanine metabolic process	GO:0006558	Yes	30	9	1.01	+	8.95	3.42e-06	0.000545
erythrose -phosphate/phosphoenolpyruvate family amino acid metabolic process	GO:1902221	No	30	9	1.01	+	8.95	3.42e-06	0.000527
lipid translocation	GO:0034204	No	17	5	0.57	+	8.77	0.000593	0.0363
regulation of membrane lipid distribution	GO:0097035	No	19	5	0.64	+	7.85	0.000907	0.051
cell wall modification	GO:0042545	Yes	55	9	1.84	+	4.88	0.000215	0.0183
cellular response to environmental stimulus	GO:0104004	No	52	8	1.74	+	4.59	0.000689	0.0406
cellular response to abiotic stimulus	GO:0071214	No	52	8	1.74	+	4.59	0.000689	0.0401
pectin catabolic process	GO:0045490	No	66	9	2.21	+	4.07	0.000714	0.0411
recognition of pollen	GO:0048544	No	110	14	3.69	+	3.8	5.28e-05	0.00586
cell recognition	GO:0008037	No	110	14	3.69	+	3.8	5.28e-05	0.00573
multi-multicellular organism process	GO:0044706	No	143	18	4.8	+	3.75	5.5e-06	0.000821
pollination	GO:0009856	Yes	143	18	4.8	+	3.75	5.5e-06	0.000796
pollen-pistil interaction	GO:0009875	No	114	14	3.82	+	3.66	7.48e-05	0.00794
polysaccharide catabolic process	GO:0000272	Yes	190	23	6.37	+	3.61	5.41e-07	9.94e-05
pectin metabolic process	GO:0045488	No	91	11	3.05	+	3.6	0.000484	0.0317
galacturonan metabolic process	GO:0010393	No	91	11	3.05	+	3.6	0.000484	0.0313
phenylpropanoid metabolic process	GO:0009698	Yes	113	13	3.79	+	3.43	0.00024	0.0198
lipid catabolic process	GO:0016042	No	142	15	4.76	+	3.15	0.000195	0.0179
carbohydrate catabolic process	GO:0016052	No	294	27	9.86	+	2.74	7.63e-06	0.00107
polysaccharide metabolic process	GO:0005976	No	400	35	13.41	+	2.61	1.58e-06	0.00027
defense response	GO:0006952	Yes	1014	87	34	+	2.56	3.85e-14	2.3e-11
nucleic acid-templated transcription	GO:0097659	No	278	21	9.32	+	2.25	0.000904	0.0514
cell wall organization or biogenesis	GO:0071554	Yes	415	29	13.92	+	2.08	0.00039	0.0262
ncRNA metabolic process	GO:0034660	No	479	33	16.06	+	2.05	0.000219	0.0183
RNA processing	GO:0006396	Yes	799	55	26.79	+	2.05	1.99e-06	0.000328
response to stress	GO:0006950	Yes	2109	135	70.72	+	1.91	6.5e-12	3.11e-09
organic substance catabolic process	GO:1901575	No	1414	90	47.42	+	1.9	3.12e-08	9.94e-06
reproductive process	GO:0022414	Yes	585	37	19.62	+	1.89	0.00053	0.0338
cell communication	GO:0007154	Yes	1251	79	41.95	+	1.88	3.63e-07	6.94e-05
reproduction	GO:0000003	Yes	587	37	19.68	+	1.88	0.000544	0.0337
RNA metabolic process	GO:0016070	Yes	1439	88	48.25	+	1.82	3.01e-07	6.53e-05
catabolic process	GO:0009056	Yes	1620	98	54.32	+	1.8	9.88e-08	2.48e-05
response to stimulus	GO:0050896	Yes	3646	216	122.26	+	1.77	2.52e-15	1.72e-12
multicellular organismal process	GO:0032501	Yes	820	48	27.5	+	1.75	0.000438	0.0291
gene expression	GO:0010467	No	1718	100	57.61	+	1.74	3.29e-07	6.55e-05
macromolecule catabolic process	GO:0009057	Yes	955	55	32.02	+	1.72	0.00021	0.0186
organic cyclic compound metabolic process	GO:1901360	No	2738	154	91.81	+	1.68	1.37e-09	5.45e-07
nucleic acid metabolic process	GO:0090304	No	1888	106	63.31	+	1.67	7.56e-07	0.000134
carbohydrate metabolic process	GO:0005975	No	1038	58	34.81	+	1.67	0.000362	0.0254
signal transduction	GO:0007165	Yes	1074	60	36.01	+	1.67	0.000241	0.0186
cellular aromatic compound metabolic process	GO:0006725	Yes	2639	146	88.49	+	1.65	1.07e-08	3.66e-06
protein phosphorylation	GO:0006468	No	1505	83	50.47	+	1.64	2.55e-05	0.0033
signaling	GO:0023052	Yes	1089	60	36.52	+	1.64	0.000363	0.0251
nucleobase-containing compound metabolic process	GO:0006139	No	2269	124	76.09	+	1.63	2.96e-07	6.73e-05
phosphorylation	GO:0016310	No	1827	98	61.27	+	1.6	1.28e-05	0.0017
heterocycle metabolic process	GO:0046483	No	2508	134	84.1	+	1.59	3.1e-07	6.45e-05
cellular catabolic process	GO:0044248	Yes	1343	71	45.04	+	1.58	0.000317	0.0237
regulation of gene expression	GO:0010468	No	2453	124	82.26	+	1.51	1.25e-05	0.00171
cellular component organization or biogenesis	GO:0071840	No	2258	114	75.72	+	1.51	2.92e-05	0.00368
regulation of RNA metabolic process	GO:0051252	Yes	2109	106	70.72	+	1.5	7.73e-05	0.00802
regulation of cellular process	GO:0050794	Yes	3807	190	127.66	+	1.49	8.88e-08	2.36e-05
regulation of RNA biosynthetic process	GO:2001141	No	2002	99	67.13	+	1.47	0.000241	0.0195
regulation of transcription, DNA-templated	GO:0006355	Yes	2002	99	67.13	+	1.47	0.000241	0.0192
regulation of nucleic acid-templated transcription	GO:1903506	No	2002	99	67.13	+	1.47	0.000241	0.0188
regulation of nucleobase-containing compound metabolic process	GO:0019219	No	2151	106	72.13	+	1.47	0.00015	0.0143
cellular response to stimulus	GO:0051716	Yes	1874	92	62.84	+	1.46	0.000533	0.0335
regulation of biological process	GO:0050789	Yes	4214	206	141.31	+	1.46	1.19e-07	2.85e-05
macromolecule metabolic process	GO:0043170	No	6859	335	230.01	+	1.46	2.01e-12	1.07e-09
primary metabolic process	GO:0044238	No	8798	429	295.03	+	1.45	2.92e-16	2.79e-13
regulation of biosynthetic process	GO:0009889	No	2262	110	75.85	+	1.45	0.000211	0.0184
organic substance metabolic process	GO:0071704	No	9361	455	313.91	+	1.45	3.88e-17	6.18e-14
regulation of macromolecule metabolic process	GO:0060255	No	2833	137	95	+	1.44	3.49e-05	0.00417
biological regulation	GO:0065007	Yes	4784	231	160.42	+	1.44	4.42e-08	1.32e-05
regulation of nitrogen compound metabolic process	GO:0051171	No	2604	125	87.32	+	1.43	0.000114	0.0116
regulation of cellular biosynthetic process	GO:0031326	No	2253	108	75.55	+	1.43	0.000335	0.0243
regulation of metabolic process	GO:0019222	No	2925	140	98.09	+	1.43	4.55e-05	0.0053
cellular nitrogen compound metabolic process	GO:0034641	Yes	3099	148	103.92	+	1.42	2.96e-05	0.00362
regulation of cellular macromolecule biosynthetic process	GO:2000112	No	2228	106	74.71	+	1.42	0.000602	0.0364
regulation of primary metabolic process	GO:0080090	No	2631	125	88.23	+	1.42	0.000157	0.0147
phosphate-containing compound metabolic process	GO:0006796	No	2568	122	86.11	+	1.42	0.000204	0.0184
regulation of cellular metabolic process	GO:0031323	No	2674	127	89.67	+	1.42	0.000141	0.0137
regulation of macromolecule biosynthetic process	GO:0010556	No	2232	106	74.85	+	1.42	0.000608	0.0363
biological_process	GO:0008150	No	17192	812	576.51	+	1.41	3.16e-34	7.53e-31
cellular macromolecule metabolic process	GO:0044260	No	5357	252	179.64	+	1.4	7.73e-08	2.17e-05
metabolic process	GO:0008152	No	10236	480	343.25	+	1.4	1.66e-15	1.32e-12
phosphorus metabolic process	GO:0006793	No	2605	122	87.35	+	1.4	0.000348	0.0248
cellular metabolic process	GO:0044237	No	8878	409	297.71	+	1.37	8.81e-12	3.82e-09
nitrogen compound metabolic process	GO:0006807	No	7291	335	244.49	+	1.37	2.33e-09	8.55e-07
cellular process	GO:0009987	No	12727	576	426.78	+	1.35	2.58e-16	3.08e-13
macromolecule modification	GO:0043412	No	3481	157	116.73	+	1.34	0.000247	0.0187
cellular protein metabolic process	GO:0044267	No	4075	182	136.65	+	1.33	0.00013	0.0129
protein modification process	GO:0036211	No	3167	141	106.2	+	1.33	0.000907	0.0504
cellular protein modification process	GO:0006464	No	3167	141	106.2	+	1.33	0.000907	0.0498
organonitrogen compound metabolic process	GO:1901564	No	5558	241	186.38	+	1.29	4.99e-05	0.00567
protein metabolic process	GO:0019538	No	4579	198	153.55	+	1.29	0.000331	0.0243
Unclassified UNCLASSIFIED	CLASSIFIED	No	26466	652	887.49	-	0.73	3.16e-34	1.51e-30
General information about Panther rice genome information
Organism:	Oryza sativa
Version:	Reference Proteome 2021_04
Common Name:	rice
Short Name:	ORYSJ
Taxonomy Id:	39947
Total number of genes in genome:	43658
Genes assigned to PANTHER families	24989
Genes with Molecular Function annotations:	7326
Genes with Biological Process annotations:	6976
Genes with Cellular Component annotations:	7717
Genes with Protein Class annotations:	12426
Genes with Pathway annotations:	809

## Sheet: Panther-GO_31-LUS
Supplementary table 6: Results of gene enrichment analyses using gene ontology databases
S Table 6D : Results of gene enrichment for 31 independent loci (assembling 184 SNP) detected to be under selection, using Panther-GO enrichment analysis tool (Mi et al. 2019; http://GeneOntology.org).
GO terms most directely involved in reporductive processes are highlighted with green colour
Analysis Brief Summary
Analysis Type: PANTHER Overrepresentation Test (Released 20220202)
Annotation Version and Release Date: GO Ontology database DOI: 10.5281/zenodo.5725227 Released 2020-11-01
Analyzed List: upload_1 (Oryza sativa)
Reference List: Oryza sativa (all genes in database)
Test Type: FISHER
Correction: FDR
Input data : 1992 genes with RAP gene indetity of whoch 74 were not mapped
GO biological process complete	GO ID	Oryza sativa - REFLIST (43658)	upload (1918)	upload (expected)	upload (over/under)	upload (fold Enrichment)	upload (P-value)	upload (FDR)
cinnamic acid metabolic process	GO:0009803	12	5	0.53	+	9.48	0.000531	0.0285
cinnamic acid biosynthetic process	GO:0009800	12	5	0.53	+	9.48	0.000531	0.0282
AMP metabolic process	GO:0046033	13	5	0.57	+	8.75	0.00071	0.0365
mRNA polyadenylation	GO:0006378	26	8	1.14	+	7	6.6e-05	0.00573
L-phenylalanine metabolic process	GO:0006558	30	9	1.32	+	6.83	2.74e-05	0.00284
erythrose -phosphate/phosphoenolpyruvate family amino acid metabolic process (GO:	GO:1902221	30	9	1.32	+	6.83	2.74e-05	0.00278
RNA polyadenylation	GO:0043631	28	8	1.23	+	6.5	0.000102	0.00762
mRNA '-end processing	GO:0031124	43	10	1.89	+	5.29	6.34e-05	0.0056
cell wall modification	GO:0042545	55	10	2.42	+	4.14	0.000368	0.0212
cellular carbohydrate catabolic process	GO:0044275	70	11	3.08	+	3.58	0.000576	0.0299
pectin metabolic process	GO:0045488	91	14	4	+	3.5	0.000132	0.00916
galacturonan metabolic process	GO:0010393	91	14	4	+	3.5	0.000132	0.00903
recognition of pollen	GO:0048544	110	16	4.83	+	3.31	8.2e-05	0.00664
cell recognition	GO:0008037	110	16	4.83	+	3.31	8.2e-05	0.00653
pollen-pistil interaction	GO:0009875	114	16	5.01	+	3.19	0.000119	0.00863
multi-multicellular organism process	GO:0044706	143	20	6.28	+	3.18	1.88e-05	0.00204
pollination	GO:0009856	143	20	6.28	+	3.18	1.88e-05	0.00199
polysaccharide catabolic process	GO:0000272	190	26	8.35	+	3.11	1.63e-06	0.0002
phenylpropanoid metabolic process	GO:0009698	113	14	4.96	+	2.82	0.000949	0.0482
lipid catabolic process	GO:0016042	142	17	6.24	+	2.73	0.00041	0.0233
carbohydrate catabolic process	GO:0016052	294	35	12.92	+	2.71	5.81e-07	7.93e-05
purine ribonucleotide metabolic process	GO:0009150	208	24	9.14	+	2.63	5.1e-05	0.00459
purine nucleotide metabolic process	GO:0006163	218	24	9.58	+	2.51	0.000129	0.00917
defense response	GO:0006952	1014	108	44.55	+	2.42	1.81e-15	9.59e-13
polysaccharide metabolic process	GO:0005976	400	42	17.57	+	2.39	1.08e-06	0.000136
purine-containing compound metabolic process	GO:0072521	239	25	10.5	+	2.38	0.000161	0.0105
ribonucleotide metabolic process	GO:0009259	235	24	10.32	+	2.32	0.000453	0.0246
ribose phosphate metabolic process	GO:0019693	243	24	10.68	+	2.25	0.000561	0.0294
RNA processing	GO:0006396	799	73	35.1	+	2.08	3.19e-08	6.63e-06
cell wall organization	GO:0071555	315	28	13.84	+	2.02	0.000979	0.0487
cell wall organization or biogenesis	GO:0071554	415	36	18.23	+	1.97	0.000329	0.0192
ncRNA metabolic process	GO:0034660	479	40	21.04	+	1.9	0.000251	0.0154
ncRNA processing	GO:0034470	396	33	17.4	+	1.9	0.000961	0.0483
reproduction	GO:0000003	587	47	25.79	+	1.82	0.000199	0.0125
organic substance catabolic process (GO:	GO:1901575	1414	113	62.12	+	1.82	8.34e-09	2.21e-06
protein phosphorylation	GO:0006468	1505	119	66.12	+	1.8	5.2e-09	1.46e-06
reproductive process	GO:0022414	585	46	25.7	+	1.79	0.000414	0.023
cell communication	GO:0007154	1251	98	54.96	+	1.78	1.92e-07	2.87e-05
response to stress	GO:0006950	2109	165	92.65	+	1.78	9.67e-12	3.85e-09
multicellular organismal process	GO:0032501	820	64	36.02	+	1.78	2.95e-05	0.00287
carbohydrate metabolic process	GO:0005975	1038	81	45.6	+	1.78	2.5e-06	0.000298
phosphorylation	GO:0016310	1827	141	80.26	+	1.76	8.52e-10	2.71e-07
RNA metabolic process	GO:0016070	1439	111	63.22	+	1.76	7.1e-08	1.3e-05
catabolic process	GO:0009056	1620	123	71.17	+	1.73	2.47e-08	5.37e-06
gene expression	GO:0010467	1718	128	75.48	+	1.7	4.13e-08	8.22e-06
signal transduction	GO:0007165	1074	77	47.18	+	1.63	7.39e-05	0.00608
nucleic acid metabolic process	GO:0090304	1888	135	82.94	+	1.63	1.57e-07	2.5e-05
response to stimulus	GO:0050896	3646	260	160.18	+	1.62	1.13e-13	4.9e-11
macromolecule catabolic process	GO:0009057	955	68	41.96	+	1.62	0.000266	0.0161
nucleobase-containing compound metabolic process	GO:0006139	2269	161	99.68	+	1.62	1.26e-08	3.16e-06
organic cyclic compound metabolic process (GO:	GO:1901360	2738	194	120.29	+	1.61	3.72e-10	1.27e-07
signaling	GO:0023052	1089	77	47.84	+	1.61	0.000112	0.00825
cellular aromatic compound metabolic process	GO:0006725	2639	185	115.94	+	1.6	2.17e-09	6.48e-07
heterocycle metabolic process	GO:0046483	2508	172	110.18	+	1.56	4.18e-08	7.99e-06
phosphate-containing compound metabolic process	GO:0006796	2568	173	112.82	+	1.53	1.02e-07	1.81e-05
cellular catabolic process	GO:0044248	1343	90	59	+	1.53	0.000172	0.0111
phosphorus metabolic process	GO:0006793	2605	173	114.44	+	1.51	2.71e-07	3.92e-05
macromolecule metabolic process	GO:0043170	6859	453	301.33	+	1.5	1.58e-18	1.08e-15
primary metabolic process	GO:0044238	8798	578	386.52	+	1.5	5.38e-24	6.43e-21
organic substance metabolic process	GO:0071704	9361	609	411.25	+	1.48	1.26e-24	2.01e-21
small molecule metabolic process	GO:0044281	1416	92	62.21	+	1.48	0.00041	0.023
regulation of RNA metabolic process	GO:0051252	2109	135	92.65	+	1.46	3.14e-05	0.003
regulation of gene expression	GO:0010468	2453	156	107.77	+	1.45	1.16e-05	0.00129
regulation of RNA biosynthetic process (GO:	GO:2001141	2002	127	87.95	+	1.44	8.27e-05	0.00648
regulation of transcription, DNA-templated	GO:0006355	2002	127	87.95	+	1.44	8.27e-05	0.00637
regulation of nucleic acid-templated transcription (GO:	GO:1903506	2002	127	87.95	+	1.44	8.27e-05	0.00627
cellular nitrogen compound metabolic process	GO:0034641	3099	196	136.15	+	1.44	8.53e-07	0.00011
cellular component organization or biogenesis	GO:0071840	2258	142	99.2	+	1.43	4.42e-05	0.00406
regulation of nucleobase-containing compound metabolic process	GO:0019219	2151	135	94.5	+	1.43	7.39e-05	0.00619
cellular macromolecule metabolic process	GO:0044260	5357	335	235.35	+	1.42	1.18e-10	4.35e-08
metabolic process	GO:0008152	10236	640	449.69	+	1.42	6.39e-22	6.11e-19
cellular response to stimulus	GO:0051716	1874	117	82.33	+	1.42	0.00031	0.0183
nitrogen compound metabolic process	GO:0006807	7291	455	320.31	+	1.42	1.72e-14	8.21e-12
regulation of biosynthetic process	GO:0009889	2262	141	99.38	+	1.42	6.99e-05	0.00596
regulation of cellular process	GO:0050794	3807	237	167.25	+	1.42	1.73e-07	2.67e-05
macromolecule modification	GO:0043412	3481	216	152.93	+	1.41	8.34e-07	0.000111
regulation of biological process	GO:0050789	4214	259	185.13	+	1.4	1.11e-07	1.9e-05
biological_process	GO:0008150	17192	1056	755.29	+	1.4	1.04e-41	2.48e-38
regulation of cellular biosynthetic process	GO:0031326	2253	138	98.98	+	1.39	0.000195	0.0124
biological regulation	GO:0065007	4784	293	210.17	+	1.39	1.96e-08	4.46e-06
regulation of macromolecule metabolic process	GO:0060255	2833	173	124.46	+	1.39	2.77e-05	0.00276
regulation of cellular macromolecule biosynthetic process (GO:	GO:2000112	2228	136	97.88	+	1.39	0.000225	0.014
protein modification process	GO:0036211	3167	193	139.13	+	1.39	1.15e-05	0.00134
cellular protein modification process	GO:0006464	3167	193	139.13	+	1.39	1.15e-05	0.00131
cellular metabolic process	GO:0044237	8878	541	390.03	+	1.39	9.25e-16	5.52e-13
regulation of macromolecule biosynthetic process	GO:0010556	2232	136	98.06	+	1.39	0.000276	0.0165
cellular protein metabolic process	GO:0044267	4075	248	179.02	+	1.39	4.91e-07	6.89e-05
regulation of metabolic process	GO:0019222	2925	177	128.5	+	1.38	3.62e-05	0.00339
protein metabolic process	GO:0019538	4579	277	201.17	+	1.38	1.38e-07	2.27e-05
regulation of nitrogen compound metabolic process	GO:0051171	2604	157	114.4	+	1.37	0.000132	0.00926
regulation of primary metabolic process	GO:0080090	2631	158	115.59	+	1.37	0.000143	0.00962
organonitrogen compound metabolic process (GO:	GO:1901564	5558	333	244.18	+	1.36	1.33e-08	3.17e-06
regulation of cellular metabolic process	GO:0031323	2674	160	117.48	+	1.36	0.000159	0.0106
cellular process	GO:0009987	12727	751	559.13	+	1.34	5.19e-20	4.13e-17
Unclassified (UNCLASSIFIED	CLASSIFIED	26466	862	1162.71	-	0.74	1.04e-41	4.96e-38
photosynthesis	GO:0015979	190	0	8.35	-	< 0.01	0.000443	0.0243
