# Supplementary material for: Genome Scan of Rice Landrace Populations Collected Across Time Revealed Climate Changes’ Selective Footprints in the Genes Network Regulating Flowering Time
Source: Rice (N Y). 2023 Mar 22;16:15. doi: 10.1186/s12284-023-00633-4 (PMC10033818; doi:10.1186/s12284-023-00633-4)
Supplement: Supplementary file 10 — Additional file 10: Table S7. Presence of QTL and genes involved in days to heading (DTHD), on 31 chromosomic segments bearing the 31 independent loci under selection. [file 12284_2023_633_MOESM10_ESM.xlsx]

## Sheet: Feuil1
Supplementary table 7: Presence of QTL and genes involved in days to heading (DTHD), on 31 chromosomic segments bearing the 31 independent loci under selection.
(1): Type M1= Independent loci under selection detected under one detection method; Type M2= Independent loci under selection including at least one loci detected to be under selection by the two detection methods implemented.
(2) source http: //www.gramene.org/
chr: Chromosome; DTHD: day to heading; Og: O. glaberrima; Osj: O. sativa japonica
Independent loci under selection repeatedly on more than one lines (Ex: Locud n° 7, presente on2 lines), bear more than one candidate genes (MSU identity) related to DTHD.
Independent loci under selection					Genetic group involved	Chr	Chromosomic segment bearing the independent loci under selection			DTHD QTLs (2)		DTHD genes
N°	Type (1)	Nbre of SNP under selection	First SNP	Last SNP			Start	End	length (b)	Nbre QTL	QTL identity	MSU Identity	Name	Reference	Description	GO	InterPro
1	M2	2	S01_04180523	S01_04254261	Og & Osj	chr01	3930523	4504261	573738	1		LOC_Os01g08700	OsGI	Izawa et al. (2011)	GIGANTEA protein.
2	M2	1	S01_05790432		Og	chr01	5540432	6040432	500000	14	dth1.1, QHd1a, QHd1a	LOC_Os01g10590	OsFTL8	Zhang et al. (2020)	Similar to Flowering locus T3.		Phosphatidylethanolamine-binding protein PEBP (IPR008914)
3	M2	9	S01_18673679	S01_18893461	Og	chr01	18423679	19143461	719782	2
4	M1	2	S02_07012905	S02_07017332	Osj	chr02	6762905	7267332	504427	4
5	M2	1	S02_24854636		Og	chr02	24604636	25104636	500000	12	qHD-2, QHd2a	LOC_Os02g41550	OsCRY2	Liu et al. (2014)	Cryptochrome 2, blue light photoreceptor, Promotion of flowering time	Biological Process: blue light signaling pathway (GO:0009785), Molecular Function: blue light photoreceptor activity (GO:0009882)	Cryptochrome/DNA photolyase class 1 (IPR002081), Cryptochrome, plant (IPR014134), Rossmann-like alpha/beta/alpha sandwich fold (IPR014729), DNA photolyase, N-terminal (IPR006050), Cryptochrome/DNA photolyase, FAD-binding domain (IPR005101), Cryptochrome/DNA photolyase class 1, conserved site, C-terminal (IPR018394)
6	M2	1	S03_05329703		Og	chr03	5079703	5579703	500000	15	dth3.1, QHd3b
7	M2	3	S03_10382774	S03_11895360	Og	chr03	10132774	12145360	2012586	6	Hd8, dth3.1	LOC_Os03g19480	OsSWN; SDG718	Takano et al. (2005)	Polycomb repressive complex2 (PRC2) key subunit, Enhancer of zeste [E(z)] genes, Short day promotion of flowering	Molecular Function: protein binding (GO:0005515), Cellular Component: PcG protein complex (GO:0031519)	Histone-lysine N-methyltransferase, EZ (IPR025778), CXC domain (IPR026489), SET domain (IPR001214)
7	M2	3	S03_10382774	S03_11895360	Og	chr03	10132774	12145360	2012586	"6"	Hd8, dth3.1	LOC_Os03g19590	OsPHYB	Takano et al. (2005)	Phytochrome B, Control of deetiolation and flowering, Transduction of the night break (NB) signal to inhibit flowering, Regulation of critical day length	Biological Process: regulation of transcription, DNA-templated (GO:0006355), Biological Process: signal transduction (GO:0007165), Biological Process: detection of visible light (GO:0009584), Biological Process: red, far-red light phototransduction (GO:0009585), Biological Process: protein-tetrapyrrole linkage (GO:0017006), Biological Process: protein-chromophore linkage (GO:0018298), Molecular F…	Phytochrome (IPR001294), Phytochrome A/B/C/D/E (IPR012129), PAS fold-2 (IPR013654), PAS domain (IPR000014), GAF domain-like (IPR029016), GAF domain (IPR003018), Phytochrome chromophore attachment domain (IPR016132), Phytochrome, central region (IPR013515), PAS fold (IPR013767), Signal transduction histidine kinase, dimerisation/phosphoacceptor domain (IPR003661), Histidine kinase domain (IPR00546…
8	M1	4	S04_00124928	S04_00577020	Og & Osj	chr04	0	827020	827020	1	qDTH-4
9	M1	9	S04_01335381	S04_02755652	Osj	chr04	1085381	3005652	1920271	12	qDTH-4, QHd4
10	M2	4	S04_04243589	S04_04420203	Og & Osj	chr04	3993589	4670203	676614	0		LOC_Os04g08034	OsEMF2	Ishikawa et al. (2011)	Polycomb group protein, Supressor of Zeste(12) homolog, C2H2-type zinc finger motif containing protein		Polycomb protein, VEFS-Box (IPR019135)
11	M2	1	S04_32379645		Og	chr04	32129645	32629645	500000	2	dth4.2
12	M2	6	S05_09224371	S05_09538465	Og	chr05	8974371	9788465	814094	2
13	M2	15	S05_14993007	S05_16382418	Osj	chr05	14743007	16632418	1889411	2	qHD-5
14	M2	8	S06_09672923	S06_10692740	Osj	chr06	9422923	10942740	1519817	3	Hd1	LOC_Os06g16370	Hd1
14	M2	8	S06_09672923	S06_10692740	Osj	chr06	9422923	10942740	1519817	"3"	Hd1	LOC_Os06g16390	OsCLF; SDG711	Liu et al. (2014)	H3K27 methyltransferase, Polycomb repressive complex2 (PRC2) key subunit, Enhancer of zeste [E(z)] genes, Long day repression of flowering	Molecular Function: protein binding (GO:0005515), Cellular Component: PcG protein complex (GO:0031519)	Histone-lysine N-methyltransferase, EZ (IPR025778), CXC domain (IPR026489), SET domain (IPR001214)
15	M2	1	S06_11403613		Osj	chr06	11153613	11653613	500000	0
16	M2	45	S06_13345417	S06_17824177	Og & Osj	chr06	13095417	18074177	4978760	5	Hd6b, dth6.1	LOC_Os06g30370	OsMFT1	Gao et al. (2014)	Homolog of Arabidopsis MOTHER OF FT AND TFL1, Regulation of heading and panicle architecture		PEBP-like superfamily (IPR036610), Phosphatidylethanolamine-binding protein (IPR008914), Phosphatidylethanolamine-binding protein, eukaryotic (IPR035810), Phosphatidylethanolamine-binding, conserved site (IPR001858)
17	M2	1	S07_17462559		Og	chr07	17212559	17712559	500000	5
18	M2	1	S07_29623622		Og	chr07	29373622	29873622	500000	6	Hd2, QTL7c	LOC_Os07g49460	OsPRR37	Hu et al. (2021)	Pseudo response regulator, Heading date, Long-day repression	Biological Process: phosphorelay signal transduction system (GO:0000160), Molecular Function: protein binding (GO:0005515)	CheY-like superfamily (IPR011006), Signal transduction response regulator, receiver domain (IPR001789), CCT domain (IPR010402)
19	M2	2	S08_05110945	S08_05329786	Osj	chr08	4860945	5579786	718841	3	Hd-5, dth8
20	M2	14	S08_17538523	S08_18252122	Osj	chr08	17288523	18502122	1213599	21	QHd8, aQHd8, qDTH-8
21	M1	2	S08_20050834	S08_20055131	Og	chr08	19800834	20305131	504297	2	qDTH-8
22	M2	1	S08_23558242		Og	chr08	23308242	23808242	500000	2	qDTH-8	LOC_Os08g37490	OsGF14a	Liu et al. (2014)	Similar to TaWIN2.	Molecular Function: protein domain specific binding (GO:0019904)	14-3-3 protein (IPR000308), 14-3-3 protein, conserved site (IPR023409), 14-3-3 domain (IPR023410)
23	M2	1	S09_14835036		Og	chr09	14585036	15085036	500000	3	QHd9, FLTQ3
24	M1	2	S09_19847853	S09_20828706	Og & Osj	chr09	19597853	21078706	1480853	"18"	qHDD9-1, qDTH-9	LOC_Os09g33850	OsFTL4	Chardon and Damerval (2005)	Similar to ZCN24.		Phosphatidylethanolamine-binding, conserved site (IPR001858), Phosphatidylethanolamine-binding protein PEBP (IPR008914)
24	M1	2	S09_19847853	S09_20828706	Og & Osj	chr09	19597853	21078706	1480853	18	qHDD9-1, qDTH-9	LOC_Os09g34070	OsFPA	Mouradov et al. (2002)	Spen (Split ends)-like protein, Vegetative to reproductive transition	Molecular Function: nucleotide binding (GO:0000166), Molecular Function: nucleic acid binding (GO:0003676)	Nucleotide-binding alpha-beta plait domain (IPR012677), RNA recognition motif domain (IPR000504), Spen paralogue and orthologue SPOC, C-terminal (IPR012921)
24	M1	2	S09_19847853	S09_20828706	Og & Osj	chr09	19597853	21078706	1480853	"18"	qHDD9-1, qDTH-9	LOC_Os09g36220	OsPRR95	Yang et al. (2013)	Signal transduction response regulator, receiver region domain containing protein.	Biological Process: two-component signal transduction system (phosphorelay) (GO:0000160), Biological Process: regulation of transcription, DNA-dependent (GO:0006355), Molecular Function: two-component response regulator activity (GO:0000156), Molecular Function: protein binding (GO:0005515)	Signal transduction response regulator, receiver domain (IPR001789), CCT domain (IPR010402), CheY-like superfamily (IPR011006)
25	M2	2	S09_22703022	S09_22703023	Og	chr09	22453022	22953023	500001	1	qDTH-9
26	M1	3	S11_03650294	S11_03672487	Osj	chr11	3400294	3922487	522193	1	dth11.1
27	M2	1	S11_23611713		Osj	chr11	23361713	23861713	500000	2	QHd11
28	M2	14	S11_25634918	S11_26293152	Og & Osj	chr11	25384918	26543152	1158234	1	hd11
29	M2	4	S11_27192125	S11_27672719	Og	chr11	26942125	27922719	980594	0
30	M1	14	S12_16392460	S12_17647080	Og	chr12	16142460	17897080	1754620	12	dth12.1, QHd12
31	M2	1	S12_21173730		Og	chr12	20923730	21423730	500000	4		LOC_Os12g34850.1	OsVRN5; OsVIL2	Yang et al. (2013)	Protein containing PHD domain, FNIII domain and VID domain, Positive regulator of flowering	Molecular Function: protein binding (GO:0005515)	Immunoglobulin-like fold (IPR013783), Fibronectin, type III (IPR003961)
