# Supplementary material for: Genome Scan of Rice Landrace Populations Collected Across Time Revealed Climate Changes’ Selective Footprints in the Genes Network Regulating Flowering Time
Source: Rice (N Y). 2023 Mar 22;16:15. doi: 10.1186/s12284-023-00633-4 (PMC10033818; doi:10.1186/s12284-023-00633-4)
Supplement: Supplementary file 11 — Additional file 11: Table S1. Passport data of the 530 rice accessions from the collected campaigns of 1979-82 and 2011, genotyped for the present study. [file 12284_2023_633_MOESM11_ESM.xlsx]

## Sheet: Feuil1
Supplementary table 1:Passport data of the 530 rice accessions from the collected campaigns of 1979-82 and 2011, genotyped for the present study.
ID_ARCAD	Collect date	Genetic status	Collect ID	N°	Agro-Ecological Region	Administrative Region	Road axis	Lieu /village	Latitude (Nord)	Longitude (Ouest)	Altitide	Name	Type of collect	Rice Ecosystem	Espèce	Geneotic group	Observations sur le rapport de prospection
AG0003	1979	Osj-1	YS003	3	GF	N'Zerekore	N'Zerekore-Lola	Moata	7°47'22.07"N	8°38'31.28"O		Penthé blanc	Field	Upland (UL)	O. sativa	tropical Japonbica	NA
AG0004	1979	Osj-1	YS004	4	GF	N'Zerekore	N'Zerekore-Lola	Moata	7°47'22.07"N	8°38'31.28"O		Penthé noir	Field	Upland (UL)	O. sativa	tropical Japonbica	NA
AG0006	1979	Osj-1	YS006	6	GF	N'Zerekore	N'Zerekore-Lola	Moata	7°47'22.07"N	8°38'31.28"O		Youcama	Field	Upland (UL)	O. sativa	tropical Japonbica	NA
AG0010	1979	Og-1	YG009	9	GF	N'Zerekore	N'Zerekore-Lola	Lola	7°48'3.54"N	8°32'0.89"O		NA	Field	Lowland (LL)	O. glaberrima		NA
AG0012	1979	Osj-1	YS011	11	GF	N'Zerekore	N'Zerekore-Lola	Karana	7°45'46.76"N	8°42'33.02"O		NA	Field	Upland (UL)	O. sativa	tropical Japonbica	NA
AG0013	1979	Og-1	YG012	12	GF	N'Zerekore	N'Zerekore-Lola	Karana	7°45'46.76"N	8°42'33.02"O		Guete	Field	Upland (UL)	O. glaberrima		NA
AG0014	1979	Osj-1	YS013	13	GF	N'Zerekore	N'Zerekore-Beyla	Gouecke	8° 1'18.72"N	8°43'16.78"O		Djoukemé	Granary	Upland (UL)	O. sativa	tropical Japonbica	NA
AG0015	1979	Osj-1	YS014	14	GF	N'Zerekore	N'Zerekore-Beyla	Kabieta	8° 8'1.11"N	8°43'50.44"O		Penthé blanc	Field	Upland (UL)	O. sativa	tropical Japonbica	NA
AG0016	1979	Og-1	YG015	15	GF	N'Zerekore	N'Zerekore-Beyla	Kabieta	8° 8'1.11"N	8°43'50.44"O		Gbaï-Gbaï	Field	Upland (UL)	O. glaberrima		NA
AG0017	1979	Osj-1	YS016	16	GF	N'Zerekore	N'Zerekore-Beyla	Boola	8°21'31.19"N	8°42'43.91"O		Kaba	Field	Upland (UL)	O. sativa	tropical Japonbica	NA
AG0018	1979	Og-1	YG017	17	GF	N'Zerekore	N'Zerekore-Beyla	Boola	8°21'31.19"N	8°42'43.91"O		Gbaï-Gbaï	Field	Upland (UL)	O. glaberrima		NA
AG0019	1979	Osj-1	YS018	18	GF	N'Zerekore	0	Beyla	8°41'28.10"N	8°38'56.83"O		Kaba	Field	Hydromorphic (H)	O. sativa	tropical Japonbica	Beyla-Famoyla
AG0024	1979	Og-1	YG023	23	GF	N'Zerekore	0	Badoula, 7 km de Famoyla	8°53'38.92"N	8°42'38.91"O		Koundouninfin=épillets noirs. Sounkourouni=belle demoiselle	Field	Lowland (LL)	O. glaberrima		Beyla-Famoyla
AG0025	1979	Osj-1	YS024	24	GF	N'Zerekore	0	Famoyla	8°3922.02"	9°1'34"O		Bete	Field	Upland?	O. sativa	tropical Japonbica	Beyla-Famoyla
AG0026	1979	Og-1	YG025	25	GF	N'Zerekore	0	Famoyla	8°3922.02"	9°1'34"O		Koundouminfin	Field	Upland?	O. glaberrima		Beyla-Famoyla
AG0027	1979	Osj-1	YS026	26	GF	N'Zerekore	0	Famoyla	8°3922.02"	9°1'34"O		Djaba	Field	Upland (UL)	O. sativa	tropical Japonbica	Beyla-Famoyla
AG0028	1979	Osj-1	YS027	27	GF	N'Zerekore	0	Famoyla	8°3922.02"	9°1'34"O		Bete ?	Granary	Upland?	O. sativa	tropical Japonbica	beyla-Famoyla
AG0029	1979	Og-1	YG028	28	GF	N'Zerekore	Beyla-Kankan	Beyla	8°41'28.10"N	8°38'56.83"O		NA	Field	Lowland (LL)	O. glaberrima		Autour de Beyla
AG0032	1979	Osj-1	YS030	30	GF	N'Zerekore	0	Yomou	7°34'19.96"N	9°15'6.87"O		Yenyenlen Kpelewo	NA	Upland?	O. sativa	tropical Japonbica	Région de Yomou. Echantillonés par C.G.R.de N'Zerekore
AG0033	1979	Osj-1	YS031	31	GF	N'Zerekore	0	Yomou	7°34'19.96"N	9°15'6.87"O		Djöö blanc	NA	Upland?	O. sativa	tropical Japonbica	Région de Yomou. Echantillonés par C.G.R.de N'Zerekore
AG0036	1979	Osj-1	YS034	34	GF	N'Zerekore	0	Yomou	7°34'19.96"N	9°15'6.87"O		Penthé blanc	NA	Hydromorphic (H)	O. sativa	tropical Japonbica	Région de Yomou. Echantillonés par C.G.R.de N'Zerekore
AG0037	1979	Osj-1	YS035	35	GF	N'Zerekore	0	Yomou	7°34'19.96"N	9°15'6.87"O		Nyaba	NA	UL&H	O. sativa	tropical Japonbica	Région de Yomou. Echantillonés par C.G.R.de N'Zerekore
AG0038	1979	Osj-1	YS036	36	GF	N'Zerekore	0	Yomou	7°34'19.96"N	9°15'6.87"O		Gbohiya	NA	Upland (UL)	O. sativa	tropical Japonbica	Région de Yomou. Echantillonés par C.G.R.de N'Zerekore
AG0039	1979	Osj-1	YS037	37	GF	N'Zerekore	0	Yomou	7°34'19.96"N	9°15'6.87"O		Tegbe	NA	Upland?	O. sativa	tropical Japonbica	Région de Yomou. Echantillonés par C.G.R.de N'Zerekore
AG0040	1979	Osj-1	YS038	38	GF	N'Zerekore	Sérédou-N'Zerekore	Maloueta	7°58'0"	8°25'0"O		Koloukole	Field	Hydromorphic (H)	O. sativa	tropical Japonbica	Trajet Sérédou-Maloueta
AG0043	1979	Osj-1	YS041	41	GF	N'Zerekore	Sérédou-N'Zerekore	Maloueta	7°58'0"	8°25'0"O		NA	Granary	Upland?	O. sativa	tropical Japonbica	Trajet Sérédou-Maloueta
AG0044	1979	Osj-1	YS042	42	GF	N'Zerekore	Sérédou-N'Zerekore	Maloueta	7°58'0"	8°25'0"O		Wecole	Granary	Upland?	O. sativa	tropical Japonbica	Trajet Sérédou-Maloueta
AG0045	1979	Osj-1	YS043	43	GF	N'Zerekore	Sérédou-N'Zerekore	Maloueta	7°58'0"	8°25'0"O		Hawinin (N'guerze)	Granary	Upland?	O. sativa	tropical Japonbica	Trajet Sérédou-Maloueta
AG0046	1979	Osj-1	YS044	44	GF	N'Zerekore	Sérédou-N'Zerekore	Maloueta	7°58'0"	8°25'0"O		Vodobolocanan	Field	Upland?	O. sativa	tropical Japonbica	Trajet Sérédou-Maloueta
AG0047	1979	Osj-1	YS044	44	GF	N'Zerekore	Sérédou-N'Zerekore	Maloueta	7°58'0"	8°25'0"O		Vodobolocanan	Field	Upland?	O. sativa	tropical Japonbica	Trajet Sérédou-Maloueta
AG0048	1979	Osj-1	YS045	45	GF	N'Zerekore	Sérédou-N'Zerekore	Maloueta	7°58'0"	8°25'0"O		Gbôyôroba	Field	Upland (UL)	O. sativa	tropical Japonbica	Trajet Sérédou-Maloueta
AG0049	1979	Osj-1	YS045	45	GF	N'Zerekore	Sérédou-N'Zerekore	Maloueta	7°58'0"	8°25'0"O		Gbôyôroba	Field	Upland (UL)	O. sativa	tropical Japonbica	Trajet Sérédou-Maloueta
AG0050	1979	Osj-1	YS045	45	GF	N'Zerekore	Sérédou-N'Zerekore	Maloueta	7°58'0"	8°25'0"O		Gbôyôroba	Field	Upland (UL)	O. sativa	tropical Japonbica	Trajet Sérédou-Maloueta
AG0051	1979	Og-1	YG046	46	GF	N'Zérékore	Sérédou-N'Zerekore	Maloueta	7°58'0"	8°25'0"O		Gbaï-Gbaï	Field	Upland?	O. glaberrima		Trajet Sérédou-Maloueta
AG0055	1979	Osj-1	YS050	50	GF	N'Zerekore	Sérédou-N'Zerekore	Seredou	8°22'32.12"N	9°16'58.43"O		NA	Field	Hydromorphic (H)	O. sativa	tropical Japonbica	Trajet Sérédou-Maloueta
AG0057	1979	Osj-1	YS052	52	GF	Sérédou	0	Seredou	8°22'32.12"N	9°16'58.43"O		NA	Granary	Upland?	O. sativa	tropical Japonbica	Trajet Sérédou-Maloueta
AG0058	1979	Osj-1	YS053	53	GF	Sérédou	0	Seredou	8°22'32.12"N	9°16'58.43"O		Galaweyan (Guerze)	Granary	Upland?	O. sativa	tropical Japonbica	Trajet Sérédou-Maloueta
AG0059	1979	Og-1	YG054	54	GF	Sérédou	0	Seredou	8°22'32.12"N	9°16'58.43"O		Gbaï-Gbaï	Granary	Upland?	O. glaberrima		Trajet Sérédou-Maloueta
AG0062	1979	Osi-1	YS057	57	GF	Sérédou	0	Seredou	8°22'32.12"N	9°16'58.43"O		Sosson polon	Granary	Upland (UL)	O. sativa	indica	Trajet Sérédou-Maloueta
AG0063	1979	Osj-1	YS058	58	GF	Sérédou	0	Seredou	8°22'32.12"N	9°16'58.43"O		Seebhoe (Toma)	Granary	Upland?	O. sativa	tropical Japonbica	Trajet Sérédou-Maloueta
AG0065	1979	Osj-1	YS060	60	GF	Sérédou	Seredou - Macenta	Siafata, 7 km de Macenta	8°29'8.86"N	9°27'36.53"O		Goloyewadaï	Granary	Upland (UL)	O. sativa	tropical Japonbica	NA
AG0066	1979	Osj-1	YS061	61	GF	Sérédou	Seredou - Macenta	Siafata, 7 km de Macenta	8°29'8.86"N	9°27'36.53"O		Ziebolé	Granary	Hydromorphic (H)	O. sativa	tropical Japonbica	NA
AG0067	1979	Og-1	YG062	62	GF	Sérédou	Seredou - Macenta	Siafata, 7 km de Macenta	8°29'8.86"N	9°27'36.53"O		Gbagaï	Granary	Upland (UL)	O. glaberrima		NA
AG0071	1979	Osj-1	YS066	66	GF	Macenta	0	Macenta	8°32'47.83"N	9°28'8.78"O		Zieboale Welegie	Granary	Upland?	O. sativa	tropical Japonbica	Colléctés par les étudiants de la fac d'agro de Macenta
AG0072	1979	Osj-1	YS067	67	GF	Macenta	0	Macenta	8°32'47.83"N	9°28'8.78"O		Patie Blanc	Granary	Upland?	O. sativa	tropical Japonbica	Colléctés par les étudiants de la fac d'agro de Macenta
AG0073	1979	Osj-1	YS068	68	GF	Macenta	0	Macenta	8°32'47.83"N	9°28'8.78"O		Patie rouge	Granary	Upland?	O. sativa	tropical Japonbica	Colléctés par les étudiants de la fac d'agro de Macenta
AG0074	1979	Osj-1	YS069	69	GF	Macenta	0	Macenta	8°32'47.83"N	9°28'8.78"O		Zaloye Wologie	Granary	Upland?	O. sativa	tropical Japonbica	Colléctés par les étudiants de la fac d'agro de Macenta
AG0075	1979	Osj-1	YS071	71	GF	Macenta	0	Macenta	8°32'47.83"N	9°28'8.78"O		Tomba	Granary	Hydromorphic (H)	O. sativa	tropical Japonbica	Colléctés par les étudiants de la fac d'agro de Macenta
AG0076	1979	Osj-1	YS072	72	GF	Macenta	0	Macenta	8°32'47.83"N	9°28'8.78"O		Sebhoi	Granary	Upland?	O. sativa	tropical Japonbica	Colléctés par les étudiants de la fac d'agro de Macenta
AG0078	1979	Osj-1	YS074	74	GF	Macenta	0	Macenta	8°32'47.83"N	9°28'8.78"O		Lavili	Granary	Upland (UL)	O. sativa	tropical Japonbica	Colléctés par les étudiants de la fac d'agro de Macenta
AG0079	1979	Osj-1	YS075	75	GF	Macenta	0	Macenta	8°32'47.83"N	9°28'8.78"O		Kosagi	Granary	Upland (UL)	O. sativa	tropical Japonbica	Colléctés par les étudiants de la fac d'agro de Macenta
AG0080	1979	Osj-1	YS076	76	GF	Macenta	0	Macenta	8°32'47.83"N	9°28'8.78"O		Mamagilibhe	Granary	Upland (UL)	O. sativa	tropical Japonbica	Colléctés par les étudiants de la fac d'agro de Macenta
AG0082	1979	Osj-1	YS078	78	GF	Macenta	0	Macenta	8°32'47.83"N	9°28'8.78"O		Beletoe	Granary	Upland (UL)	O. sativa	tropical Japonbica	Colléctés par les étudiants de la fac d'agro de Macenta
AG0083	1979	Osj-1	YS079	79	GF	Macenta	0	Macenta	8°32'47.83"N	9°28'8.78"O		Mölö Leigi	Granary	Upland (UL)	O. sativa	tropical Japonbica	Colléctés par les étudiants de la fac d'agro de Macenta
AG0084	1979	Osj-1	YS080	80	GF	Macenta	0	Macenta	8°32'47.83"N	9°28'8.78"O		Kötoe	Granary	Upland (UL)	O. sativa	tropical Japonbica	Colléctés par les étudiants de la fac d'agro de Macenta
AG0085	1979	Osj-1	YS083	83	GF	Macenta	0	Macenta	8°32'47.83"N	9°28'8.78"O		Zozoge	Granary	Upland (UL)	O. sativa	tropical Japonbica	Colléctés par les étudiants de la fac d'agro de Macenta
AG0086	1979	Osj-1	YS084	84	GF	Macenta	Macenta-Gueckedou	Balizia	8°37'15.38"N	9°34'51.08"O		Bassi Woleghi (Toma)	Granary	Upland (UL)	O. sativa	tropical Japonbica	Macenta-Balizia
AG0087	1979	Osj-1	YS084	84	GF	Macenta	Macenta-Gueckedou	Balizia	8°37'15.38"N	9°34'51.08"O		Bassi Woleghi (Toma)	Granary	Upland (UL)	O. sativa	tropical Japonbica	Macenta-Balizia
AG0088	1979	Osj-1	YS085	85	GF	Macenta	Macenta-Gueckedou	Balizia	8°37'15.38"N	9°34'51.08"O		Bodo Baye (toma)	Granary	Upland?	O. sativa	tropical Japonbica	Macenta-Balizia
AG0089	1979	Osj-1	YS086	86	GF	Macenta	Macenta-Gueckedou	Balizia	8°37'15.38"N	9°34'51.08"O		Bassi Woleghi (Toma)	Granary	Upland (UL)	O. sativa	tropical Japonbica	Macenta-Balizia
AG0090	1979	Osj-1	YS087	87	GF	Macenta	Macenta-Gueckedou	Balizia	8°37'15.38"N	9°34'51.08"O		Bassi Boghi	Granary	Upland (UL)	O. sativa	tropical Japonbica	Macenta-Balizia
AG0092	1979	Osj-1	YS089	89	GF	Macenta	Macenta-Gueckedou	Balizia	8°37'15.38"N	9°34'51.08"O		Seiboï	Granary	Upland (UL)	O. sativa	tropical Japonbica	Macenta-Balizia
AG0095	1979	Osj-1	YS092	92	GF	Gueckedou	Gueckedou-Kissidougou	Badala	8°39'22.02"	9°1'34"O		Pation blanc (Kissi)	Field	Hydromorphic (H)	O. sativa	tropical Japonbica	NA
AG0096	1979	Osj-1	YS093	93	GF	Gueckedou	Gueckedou-Kissidougou	Badala	8°39'22.02"	9°1'34"O		Pation rouge	Field	Hydromorphic (H)	O. sativa	tropical Japonbica	NA
AG0104	1979	Og-1	YG101	101	GF	Kissidougou	Gueckedou-Kissidougou	Yende	8°53'17.06"N	10°10'11.97"O		Nianda Sira (Maliuké)	Field	Hydromorphic (H)	O. glaberrima		Riziculture sur sols hydromorphes prédominate, glab devient rare
AG0107	1979	Og-1	YG104	104	GF	Kissidougou	Gueckedou-Kissidougou	Yende	8°53'17.06"N	10°10'11.97"O		NA	Field	Pond	O. glaberrima		Riziculture sur sols hydromorphes prédominate, glab devient rare
AG0108	1979	Osj-1	YS105	105	GF	Kissidougou	Gueckedou-Kissidougou	Yende	8°53'17.06"N	10°10'11.97"O		Fossa et Koleyon en mélange	Field	Hydromorphic (H)	O. sativa	tropical Japonbica	Riziculture sur sols hydromorphes prédominate, glab devient rare
AG0109	1979	Og-1	YG106	106	GF	Kissidougou	Gueckedou-Kissidougou	Yende	8°53'17.06"N	10°10'11.97"O		Keolon	Field	Hydromorphic (H)	O. glaberrima		Riziculture sur sols hydromorphes prédominate, glab devient rare
AG0110	1979	Osj-1	YS107	107	GF	Kissidougou	Gueckedou-Kissidougou	Yende	8°53'17.06"N	10°10'11.97"O		nom : Yikoma blanc (Kissi)=Basi Wolegi (Malenké)	Field	Hydromorphic (H)	O. sativa	tropical Japonbica	Riziculture sur sols hydromorphes prédominate, glab devient rare
AG0111	1979	Osj-1	YS108	108	GF	Kissidougou	Gueckedou-Kissidougou	Yende	8°53'17.06"N	10°10'11.97"O		Ikoma rouge (Kissi)	Field	Hydromorphic (H)	O. sativa	tropical Japonbica	Riziculture sur sols hydromorphes prédominate, glab devient rare
AG0112	1979	Osj-1	YS109	109	GF	Kissidougou	Gueckedou-Kissidougou	Yende	8°53'17.06"N	10°10'11.97"O		Wanapiladon (Kissi)=Seboye (Malinke)	Field	Hydromorphic (H)	O. sativa	tropical Japonbica	Riziculture sur sols hydromorphes prédominate, glab devient rare
AG0113	1979	Osj-1	YS110	110	GF	Kissidougou	Gueckedou-Kissidougou	Yende	8°53'17.06"N	10°10'11.97"O		Loduon	Field	Hydromorphic (H)	O. sativa	tropical Japonbica	Riziculture sur sols hydromorphes prédominate, glab devient rare
AG0114	1979	Osj-1	YS111	111	GF	Kissidougou	Gueckedou-Kissidougou	Yende	8°53'17.06"N	10°10'11.97"O		NA	Field	Hydromorphic (H)	O. sativa	tropical Japonbica	Riziculture sur sols hydromorphes prédominate, glab devient rare
AG0115	1979	Og-1	YG112	112	GF	Kissidougou	Gueckedou-Kissidougou	Yende	8°53'17.06"N	10°10'11.97"O		NA	Field	Hydromorphic (H)	O. glaberrima		Riziculture sur sols hydromorphes prédominate, glab devient rare
AG0118	1979	Og-1	YG115	115	GF	Kissidougou	Gueckedou-Kissidougou	Yende	8°53'17.06"N	10°10'11.97"O		Yaweon	Field	Lowland (LL)	O. glaberrima		Riziculture sur sols hydromorphes prédominate, glab devient rare
AG0119	1979	Og-1	YG116	116	GF	Kissidougou	0	Kissidougou	9°11'9.38"N	10° 5'51.73"O		NA	Field	Pond	O. glaberrima		Riziculture sur sols hydromorphes prédominate, glab devient rare
AG0121	1979	Og-1	YG118	118	GF	Kankan	Kissidougou-Kankan	0	10° 3'28.65"N	9°31'4.54"O		Dossiri et Nianda Sira en mélange	Field	Hydromorphic (H)	O. glaberrima		Bas-fond à 50 km de Kankan
AG0122	1979	Og-1	YG119	119	GF	Kankan	Kankan - Kissidougou	Koumban	10°13'0.49"N	9°27'59.78"O		NA	Field	Pond	O. glaberrima		Village à 28km vers Kissidougou
AG0123	1979	Og-1	YS120	120	GF	Kankan	Kankan - Kissidougou	Koumban	10°13'0.49"N	9°27'59.78"O		Dossori	Field	Upland (UL)	O. glaberrima		Village à 28km vers Kissidougou
AG0124	1979	Osj-1	YS121	121	GF	Kankan	Kankan - Kissidougou	Koumban	10°13'0.49"N	9°27'59.78"O		Gbamba	Field	Upland (UL)	O. sativa	tropical Japonbica	Village à 28km vers Kissidougou
AG0125	1979	Osj-1	YS122	122	GF	Kankan	Kankan - Kissidougou	Koumban	10°13'0.49"N	9°27'59.78"O		Malonigbeni	Field	Upland (UL)	O. sativa	tropical Japonbica	Village à 28km vers Kissidougou
AG0127	1979	Osj-1	YS124	124	GF	Kankan	Kankan - Kissidougou	Koumban	10°13'0.49"N	9°27'59.78"O		Fossa rouge	Granary	Upland (UL)	O. sativa	tropical Japonbica	Village à 28km vers Kissidougou
AG0129	1979	Osj-1	YS126	126	GF	Kankan	Kankan - Kissidougou	Koumban	10°13'0.49"N	9°27'59.78"O		Malo-Gbe	Granary	Upland (UL)	O. sativa	tropical Japonbica	Village à 28km vers Kissidougou
AG0130	1979	Osi-1	YS127	127	GF	Kankan	Kankan - Kissidougou	Koumban	10°13'0.49"N	9°27'59.78"O		Malo-Gbe	Granary	Upland (UL)	O. sativa	indica	Village à 28km vers Kissidougou
AG0131	1979	Osi-1	YS128	128	GF	Kankan	Kankan - Kissidougou	Koumban	10°13'0.49"N	9°27'59.78"O		Saminyan Konko	Granary	Upland (UL)	O. sativa	indica	Village à 28km vers Kissidougou
AG0133	1979	Osi-1	YS130	130	GF	Kankan	Kankan - Kissidougou	Koumban	10°13'0.49"N	9°27'59.78"O		Gbamba	Granary	Upland (UL)	O. sativa	indica	Village à 28km vers Kissidougou
AG0136	1979	Osj-1	YS133	133	GF	Kankan	Kankan - Kissidougou	Koumban	10°13'0.49"N	9°27'59.78"O		Koyemamito	Granary	Upland?	O. sativa	tropical Japonbica	Village à 28km vers Kissidougou
AG0137	1979	Osj-1	YS134	134	GF	Kankan	Kankan - Kissidougou	Koumban	10°13'0.49"N	9°27'59.78"O		Wodön	Granary	Upland (UL)	O. sativa	tropical Japonbica	Village à 28km vers Kissidougou
AG0138	1979	Og-1	YG135	135	GF	Kankan	Kankan - Kissidougou	Koumban	10°13'0.49"N	9°27'59.78"O		Danaka	Granary	Upland (UL)	O. glaberrima		Village à 28km vers Kissidougou
AG0139	1979	Og-1	YG136	136	GF	Kankan	Kankan - Kissidougou	Koumban	10°13'0.49"N	9°27'59.78"O		Malo Fing (Malinké)	Granary	Upland (UL)	O. glaberrima		Village à 28km vers Kissidougou
AG0140	1979	Og-1	YG136	136	GF	Kankan	Kankan - Kissidougou	Koumban	10°13'0.49"N	9°27'59.78"O		Malo Fing (Malinké)	Granary	Upland (UL)	O. glaberrima		Village à 28km vers Kissidougou
AG0141	1979	Osj-1	YS137	137	GF	Kankan	Kankan - Kissidougou	Gbelema	10°15'57.10"N	9°23'38.77"O		Gbötököle	Granary	Upland (UL)	O. sativa	tropical Japonbica	Village à 20 km vers Kissidougou
AG0143	1979	Osi-1	YS138	138	GF	Kankan	Kankan - Kissidougou	Gbelema	10°15'57.10"N	10°15'57.10"N		Beteka	Granary	Upland (UL)	O. sativa	indica	Village à 20 km vers Kissidougou
AG0146	1979	Og-1	YG140	140	GF	Kankan	Kankan - Kissidougou	Gbelema	10°15'57.10"N	10°15'57.10"N		Gbelema	Granary	Upland (UL)	O. glaberrima		Village à 20 km vers Kissidougou
AG0148	1979	Og-1	YG142	142	GF	Kankan	Kankan - Kissidougou	Gbelema	10°15'57.10"N	10°15'57.10"N		Danaka	Granary	Upland (UL)	O. glaberrima		Village à 20 km vers Kissidougou
AG0150	1979	Og-1	YG144	144	HG	Kankan	Kankan-Kouroussa	Koumana	10°41'27.33"N	9°39'52.36"O		NA	Field	Lowland (LL)	O. glaberrima		Bac sur le Niger 66km après Kankan. Echantillonage dans les champs au bord du fleuve
AG0151	1979	Og-1	YG144	144	HG	Kankan	Kankan-Kouroussa	Koumana	10°41'27.33"N	9°39'52.36"O		NA	Field	Lowland (LL)	O. glaberrima		Bac sur le Niger 66km après Kankan. Echantillonage dans les champs au bord du fleuve
AG0155	1979	Og-1	YS148	148	HG	Kankan	Kankan - Kissidougou	Bordo	10°21'56.35"N	9°20'24.55"O		Dossori	Granary	Upland?	O. glaberrima		Trajet Kankan-Faranah
AG0166	1979	Osj-1	YS162	162	HG	Faranah	Région de Faranah	Sokourala	10° 3'0.40"N	10°39'59.71"O		Fossa Gbe (blanc)	Granary	Upland (UL)	O. sativa	tropical Japonbica	NA
AG0171	1979	Osj-1	YS168	168	HG	Faranah	Faranah - Mamou	Souleymania	10° 1'5.82"N	10°50'3.62"O		Fossa-Gbe	Granary	Upland (UL)	O. sativa	tropical Japonbica	NA
AG0172	1979	Osj-1	YS169	169	HG	Faranah	Faranah - Mamou	Souleymania	10° 1'5.82"N	10°50'3.62"O		Fossa-Gbe	Granary	Upland (UL)	O. sativa	tropical Japonbica	NA
AG0173	1979	Og-1	YG170	170	HG	Faranah	Faranah - Mamou	Souleymania	10° 1'5.82"N	10°50'3.62"O		Denki	Granary	Upland (UL)	O. glaberrima		NA
AG0175	1979	Og-1	YG172	172	HG	Faranah	Faranah - Mamou	Souleymania	10° 1'5.82"N	10°50'3.62"O		Karian=Foula Mano (riz des Peuls)	Granary	Upland?	O. glaberrima		NA
AG0176	1979	Og-1	YG176	176	HG	Faranah	Région de Faranah	Sokourala	10° 3'0.40"N	10°39'59.71"O		NA	Granary	Pond	O. glaberrima		NA
AG0178	1979	Osj-1	YS178	178	MG	Mamou	Faranah - Mamou	Oure-Kaba	10° 8'14.93"N	11°39'49.15"O		Gueckedou	Granary	Hydromorphic (H)	O. sativa	tropical Japonbica	Village 65 km avant Mamou
AG0179	1979	Osj-1	YS179	179	MG	Mamou	Faranah - Mamou	Oure-Kaba	10° 8'14.93"N	11°39'49.15"O		Bayara	Granary	Upland (UL)	O. sativa	tropical Japonbica	Village 65 km avant Mamou
AG0184	1979	Og-1	YG183	183	MG	Mamou	Faranah-Mamou	Oure-Kaba	10° 8'14.93"N	11°39'49.15"O		Sali Kele (Foula) ou Malo Messen (Malinké)	Granary	Upland?	O. glaberrima		Village 65 km avant Mamou
AG0185	1979	Osj-1	YS184	184	MG	Mamou	Faranah - Mamou	Oure-Kaba	10° 8'14.93"N	11°39'49.15"O		Fossa-Ule (=Bako)	Granary	Upland (UL)	O. sativa	tropical Japonbica	Village 65 km avant Mamou
AG0187	1979	Og-1	YG186	186	MG	Mamou	Mamou - Dabola	Bassambaya	10°31'14.16"N	11°59'6.62"O		Wonsere	Field	Hydromorphic (H)	O. glaberrima		Riz pluvial de montagne, mais aussi de bas-fons
AG0189	1979	Osj-1	YS188	188	MG	Mamou	Mamou - Dabola	Dindo	10°29'47.28"N	11°59'31.33"O		Tinsibe	Field	Upland (UL)	O. sativa	tropical Japonbica	Riz pluvial de montagne, mais aussi de bas-fons
AG0190	1979	Og-1	YG189	189	MG	Mamou	Mamou - Dabola	Dindo	10°29'47.28"N	11°59'31.33"O		Wonsere ou Bouboussamba	Granary	Upland (UL)	O. glaberrima		Riz pluvial de montagne, mais aussi de bas-fons
AG0191	1979	Og-1	YG189	189	MG	Mamou	Mamou - Dabola	Dindo	10°29'47.28"N	11°59'31.33"O		Wonsere ou Bouboussamba	Granary	Upland (UL)	O. glaberrima		Riz pluvial de montagne, mais aussi de bas-fons
AG0192	1979	Og-1	YG190	190	MG	Mamou	Mamou - Dabola	Dindo	10°29'47.28"N	11°59'31.33"O		Kabon	Granary	Upland (UL)	O. glaberrima		Riz pluvial de montagne, mais aussi de bas-fons
AG0193	1979	Osj-1	YS191	191	MG	Mamou	Mamou - Dabola	Dindo	10°29'47.28"N	11°59'31.33"O		Bako rouge	Field	Upland?	O. sativa	tropical Japonbica	Riz pluvial de montagne, mais aussi de bas-fons
AG0204	1979	Osj-1	YS263	263	MG	Gaoual	Gaoual-Koundara	Bensane	11°4522.21"	13°12'10.35"O		Mobhe	Granary	Upland (UL)	O. sativa	tropical Japonbica	NA
AG0205	1979	Osj-1	YS264	264	MG	Gaoual	Gaoual-Koundara	Kiffaya	12°10'23.54"N	13° 4'2.58"O		Bhossa	Granary	Upland (UL)	O. sativa	tropical Japonbica	NA
AG0206	1979	Osi-1	YS266	266	MG	Koundara	0	Koundara	12°29'1.50"N	13°17'59.17"O		Dembere-Medye	Granary	Upland (UL)	O. sativa	indica	NA
AG0207	1979	Osi-1	YS267	267	MG	Koundara	0	Koundara	12°29'1.50"N	13°17'59.17"O		Bandyulu-Dané (blanc)	Granary	Upland (UL)	O. sativa	indica	NA
AG0208	1979	Osi-1	YS268	268	MG	Koundara	0	Koundara	12°29'1.50"N	13°17'59.17"O		Bandyulu-Bodhé (rouge)	Granary	Upland (UL)	O. sativa	indica	NA
AG0209	1979	Osi-1	YS269	269	MG	Koundara	0	Koundara	12°29'1.50"N	13°17'59.17"O		Koundara	Granary	Upland (UL)	O. sativa	indica	NA
AG0214	1979	Osj-1	YS274	274	MG	Labe	Koundara-Labe	Komba	11°39'16.02"N	12°45'47.63"O		Tolala	Granary	Upland?	O. sativa	tropical Japonbica	Culture du riz tend à disparaître,pauvreté des sols favorisant le fonio
AG0217	1979	Og-1	YG276	276	MG	Labe	Koundara-Labe	Komba	11°39'16.02"N	12°45'47.63"O		Koura-Kimbeli	Granary	Upland (UL)	O. glaberrima		Culture du riz tend à disparaître,pauvreté des sols favorisant le fonio
AG0220	1979	Og-1	YG278	278	MG	Labe	Koundara-Labe	Tianguel-Bori	11°37'15.70"N	12°39'50.09"O		Samande (en mélange)	Granary	Upland (UL)	O. glaberrima		Culture du riz tend à disparaître,pauvreté des sols favorisant le fonio
AG0221	1979	Og-1	YG278	278	MG	Labe	Koundara-Labe	Tianguel-Bori	11°37'15.70"N	12°39'50.09"O		Samande (en mélange)	Granary	Upland (UL)	O. glaberrima		Culture du riz tend à disparaître,pauvreté des sols favorisant le fonio
AG0222	1979	Osi-1	YS279	279	MG	Labe	Koundara-Labe	Tianguel-Bori	11°37'15.70"N	12°39'50.09"O		Kouroufing	Granary	Upland (UL)	O. sativa	indica	Culture du riz tend à disparaître,pauvreté des sols favorisant le fonio
AG0223	1979	Osj-1	YS280	280	MG	Labe	Labe-Tougue	Tangali	11°20'50.12"N	11°55'34.11"O		Tinsamba	Granary	Upland (UL)	O. sativa	tropical Japonbica	Coexistance de riz de montagne et de bas-fond
AG0225	1979	Osi-1	YS282	282	MG	Labe	Labe-Tougue	Tougue	11°26'43.99"N	11°39'53.28"O		Mogodolo	Granary	Upland (UL)	O. sativa	indica	Coexistance de riz de montagne et de bas-fond
AG0226	1979	Og-1	YG283	283	MG	Labe	Labe-Tougue	Tougue	11°26'43.99"N	11°39'53.28"O		NA	Granary	Pond	O. glaberrima		Coexistance de riz de montagne et de bas-fond
AG0227	1979	Og-1	YG283	283	MG	Labe	Labe-Tougue	Tougue	11°26'43.99"N	11°39'53.28"O		NA	Granary	Pond	O. glaberrima		Coexistance de riz de montagne et de bas-fond
AG0229	1979	Og-1	YG285	285	MG	Labe	Labe-Tougue	Tougue	11°26'43.99"N	11°39'53.28"O		Kuntunkaasa	Granary	Upland?	O. glaberrima		Coexistance de riz de montagne et de bas-fond
AG0230	1979	Og-1	YG285	285	MG	Labe	Labe-Tougue	Tougue	11°26'43.99"N	11°39'53.28"O		Kuntunkaasa	Granary	Upland?	O. glaberrima		Coexistance de riz de montagne et de bas-fond
AG0231	1979	Og-1	YG286	286	MG	Labe	Labe-Tougue	Tougue	11°26'43.99"N	11°39'53.28"O		Diaguissan	Granary	Pond	O. glaberrima		Coexistance de riz de montagne et de bas-fond
AG0233	1979	Osj-1	YS288	288	MG	Labe	Labe-Tougue	Tougue	11°26'43.99"N	11°39'53.28"O		NA	Granary	Upland?	O. sativa	tropical Japonbica	Coexistance de riz de montagne et de bas-fond
AG0234	1979	Osj-1	YS288	288	MG	Labe	Labe-Tougue	Tougue	11°26'43.99"N	11°39'53.28"O		NA	Granary	Upland?	O. sativa	tropical Japonbica	Coexistance de riz de montagne et de bas-fond
AG0235	1979	Og-1	YG291	291	MG	Labe	0	Noussy	11°13'9.24"N	12°12'0.75"O		Koutoun Kassa	Granary	Hydromorphic (H)	O. glaberrima		Coexistance de riz de montagne et de bas-fond
AG0236	1979	Og-1	YG291	291	MG	Labe	0	Noussy	11°13'9.24"N	12°12'0.75"O		Koutoun Kassa	Granary	Hydromorphic (H)	O. glaberrima		Coexistance de riz de montagne et de bas-fond
AG0237	1979	Og-1	YG292	292	MG	Labe	0	Noussy	11°13'9.24"N	12°12'0.75"O		Koutoun Baly	Granary	Hydromorphic (H)	O. glaberrima		Coexistance de riz de montagne et de bas-fond
AG0238	1979	Og-1	YG292	292	MG	Labe	0	Noussy	11°13'9.24"N	12°12'0.75"O		Koutoun Baly	Granary	Hydromorphic (H)	O. glaberrima		Coexistance de riz de montagne et de bas-fond
AG0243	1979	Og-1	YG298	298	MG	Pita	0	Pita	11° 3'35.95"N	12°23'48.92"O		Koutoun Kasa	Granary	Upland (UL)	O. glaberrima		Trajet Labe-Pita
AG0246	1979	Og-1	YG301	301	MG	Pita	0	Pita	11° 3'35.95"N	12°23'48.92"O		Saali-Bindje	Granary	Hydromorphic (H)	O. glaberrima		Trajet Labe-Pita
AG0247	1979	Og-1	YG301	301	MG	Pita	0	Pita	11° 3'35.95"N	12°23'48.92"O		Saali-Bindje	Granary	Hydromorphic (H)	O. glaberrima		Trajet Labe-Pita
AG0248	1979	Osj-1	YS302	302	MG	Dalaba	0	Koba	10°38'43.96"N	12°19'48.83"O		Fossa	Granary	Upland?	O. sativa	tropical Japonbica	Trajet Pita-Dalaba
AG0249	1979	Og-1	YG303	303	MG	Dalaba	0	Koba	10°38'43.96"N	12°19'48.83"O		Samadou	Granary	Upland?	O. glaberrima		Trajet Pita-Dalaba
AG0250	1979	Og-1	YG304	304	MG	Dalaba	0	Koba	10°38'43.96"N	12°19'48.83"O		Samandin	Granary	Upland?	O. glaberrima		Trajet Pita-Dalaba
AG0251	1979	Osi-1	YG305	305	MG	Dalaba	0	Koba	10°38'43.96"N	12°19'48.83"O		Dissi	Granary	Upland (UL)	O. sativa	indica	Trajet Pita-Dalaba
AG0252	1979	Osi-1	YG305	305	MG	Dalaba	0	Koba	10°38'43.96"N	12°19'48.83"O		Dissi	Granary	Upland (UL)	O. sativa	indica	Trajet Pita-Dalaba
AG0253	1979	Osj-1	YS306	306	MG	Dalaba	0	Koba	10°38'43.96"N	12°19'48.83"O		Tootola	Granary	Upland?	O. sativa	tropical Japonbica	Trajet Pita-Dalaba
AG0257	1979	Osi-1	YS310	310	MG	Dalaba	0	Ditinn	10°52'45.75"N	12°10'35.85"O		Possa	Granary	Upland (UL)	O. sativa	indica	Trajet Pita-Dalaba
AG0259	1979	Og-1	YG313	313	MG	Dalaba	0	Ditinn	10°52'45.75"N	12°10'35.85"O		Toma ou Pountoupoun	Granary	Lowland (LL)	O. glaberrima		Trajet Pita-Dalaba
AG0260	1979	Og-1	YG313	313	MG	Dalaba	0	Ditinn	10°52'45.75"N	12°10'35.85"O		Toma ou Pountoupoun	Granary	Lowland (LL)	O. glaberrima		Trajet Pita-Dalaba
AG0261	1979	Og-1	YS314	314	MG	Dalaba	0	Ditinn	10°52'45.75"N	12°10'35.85"O		Kountounkaasa	Granary	Hydromorphic (H)	O. glaberrima		Trajet Pita-Dalaba
AG0262	1979	Og-1	YS314	314	MG	Dalaba	0	Ditinn	10°52'45.75"N	12°10'35.85"O		Kountounkaasa	Granary	Hydromorphic (H)	O. glaberrima		Trajet Pita-Dalaba
AG0264	1979	Og-1	YG316	316	MG	Dalaba	0	Ditinn	10°52'45.75"N	12°10'35.85"O		Samande	Granary	Upland?	O. glaberrima		Trajet Pita-Dalaba
AG0265	1979	Og-1	YG316	316	MG	Dalaba	0	Ditinn	10°52'45.75"N	12°10'35.85"O		Samande	Granary	Upland?	O. glaberrima		Trajet Pita-Dalaba
AG0267	1979	Og-1	YG318	318	MG	Kindia	Dalaba-Kindia	Kolba	9°57'26.35"	12°57'0"O		Samande	Field	Hydromorphic (H)	O. glaberrima		NA
AG0273	1979	Og-1	YG325	325	MG	Kindia	Dalaba-Kindia	Medina - Oula	9°52'52.92"N	12°26'47.77"O		Samande	Granary	Hydromorphic (H)	O. glaberrima		NA
AG0276	1979	Osj-1	YS329	329	MG	Kindia	Dalaba-Kindia	Symbaraya	9°55'50.30"N	12°36'2.23"O		N'Zerekore	Granary	Upland (UL)	O. sativa	tropical Japonbica	NA
AG0277	1979	Og-1	YG330	330	MG	Kindia	Dalaba-Kindia	Symbaraya	9°55'50.30"N	12°36'2.23"O		NA	Granary	Upland (UL)	O. glaberrima		NA
AG0278	1979	Og-1	YG330	330	MG	Kindia	Dalaba-Kindia	Symbaraya	9°55'50.30"N	12°36'2.23"O		NA	Granary	Upland (UL)	O. glaberrima		NA
AG0282	1979	Og-1	YG332	332	MG	Kindia	Dalaba-Kindia	km 17 rte de Kindia	10° 6'31.89"N	12°38'50.32"O		NA	Granary	Hydromorphic (H)	O. glaberrima		NA
AG0283	1979	Og-1	YG332	332	MG	Kindia	Dalaba-Kindia	km 17 rte de Kindia	10° 6'31.89"N	12°38'50.32"O		NA	Granary	Hydromorphic (H)	O. glaberrima		NA
AG0284	1979	Og-1	YS333	333	MG	Kindia	Dalaba-Kindia	km 17 rte de Kindia	10° 6'31.89"N	12°38'50.32"O		NA	Granary	Hydromorphic (H)	O. glaberrima		NA
AG0288	1982	Og-1	YS388	388	HG	Kankan	Kankan-Siguiri	Bankalan	10°34'24.41"N	9°14'5.42"O		Nina Sira	NA	Lowland (LL)	O. glaberrima		Culture dans les plaines alluviales des grands fleuves prédominante
AG0289	1982	Og-1	YG389	389	HG	Kankan	Kankan-Siguiri	Bankalan	10°34'24.41"N	9°14'5.42"O		Nina Sira (Sra)	NA	Lowland (LL)	O. glaberrima		Culture dans les plaines alluviales des grands fleuves prédominante
AG0290	1982	Og-1	YG390	390	HG	Kankan	Kankan-Siguiri	Bankalan	10°34'24.41"N	9°14'5.42"O		Djugou-Djugou	NA	Lowland (LL)	O. glaberrima		Culture dans les plaines alluviales des grands fleuves prédominante
AG0291	1982	Og-1	YG391	391	HG	Kankan	Kankan-Siguiri	Bankalan	10°34'24.41"N	9°14'2.94"O		Dagbe	Field	Lowland (LL)	O. glaberrima		Culture dans les plaines alluviales des grands fleuves prédominante
AG0292	1982	Og-1	YG391	391	HG	Kankan	Kankan-Siguiri	Bankalan	10°34'24.41"N	9°14'2.94"O		Dagbe	Field	Lowland (LL)	O. glaberrima		Culture dans les plaines alluviales des grands fleuves prédominante
AG0294	1982	Og-1	YG396	396	HG	Kankan	Kankan-Siguiri	Fobékaria	10°51'0.22"N	9°12'59.96"O		Wagnafing	Field	Lowland (LL)	O. glaberrima		Culture dans les plaines alluviales des grands fleuves prédominante
AG0295	1982	Og-1	YG397	397	MG	Kankan	Kankan-Siguiri	Fobékaria	10°51'0.22"N	9°12'59.96"O		Wagnagbé	Field	Lowland (LL)	O. glaberrima		Culture dans les plaines alluviales des grands fleuves prédominante
AG0297	1982	Og-1	YG399	399	HG	Kankan	Kankan-Siguiri	Fobékaria	10°51'0.22"N	9°12'59.96"O		Dossori	Field	Lowland (LL)	O. glaberrima		Culture dans les plaines alluviales des grands fleuves prédominante
AG0299	1982	Og-1	YG401	401	HG	Siguiri	Kankan-Siguiri	Konomakoura	11°25'15.78"N	9° 9'18.63"O		Balaoule	Field	Hydromorphic (H)	O. glaberrima		Culture dans les plaines alluviales des grands fleuves prédominante
AG0300	1982	Og-1	YG403	403	HG	Siguiri	Kankan-Siguiri	Konomakoura	11°25'15.78"N	9° 9'18.63"O		Malobadjan	Field	Lowland (LL)	O. glaberrima		Culture dans les plaines alluviales des grands fleuves prédominante
AG0303	1982	Og-1	YG408	408	HG	Siguiri	Siguiri-Kankan	Tiguibéri	11°22'5.49"N	9°10'22.39"O		Nanfe	Field	Hydromorphic (H)	O. glaberrima		NA
AG0304	1982	Og-1	YG409	409	HG	Siguiri	Siguiri-Kankan	Tiguibéri	11°22'5.49"N	9°10'22.39"O		Balaoule	Field	Hydromorphic (H)	O. glaberrima		NA
AG0308	1982	Og-1	YG417	417	HG	Siguiri	Siguiri-Est	Falama	11°25'52.93"N	9° 2'19.15"O		Balaoule-Gbema	Field	Lowland (LL)	O. glaberrima		NA
AG0309	1982	Og-1	YG419	419	HG	Siguiri	Siguiri-Est	Falama	11°25'52.93"N	9° 2'19.15"O		Balaoule-Fima	NA	Lowland (LL)	O. glaberrima		NA
AG0314	1982	Og-1	YG427	427	HG	Siguiri	Siguiri-Est	Falama	11°25'52.93"N	9° 2'19.15"O		Mololé	Field	Upland?	O. glaberrima		NA
AG0315	1982	Og-1	YG428	428	HG	Siguiri	Siguiri-Est	Falama	11°25'52.93"N	9° 2'19.15"O		Kérémanin	Granary	Upland?	O. glaberrima		NA
AG0319	1982	Og-1	YG432	432	HG	Siguiri	Siguiri-Est	Leba	11°28'9.04"N	8°56'36.29"O		Dafragbe	Field	Lowland (LL)	O. glaberrima		NA
AG0323	1982	Og-1	YG436	436	HG	Siguiri	Siguiri-Est	Leba	11°28'9.04"N	8°56'36.29"O		Dogosori	Field	Lowland (LL)	O. glaberrima		NA
AG0327	1982	Og-1	YG444	444	HG	Siguiri	Siguiri-Sud Ouest	Franwalia	11°48'0.26"N	9°31'0.09"O		Etranger	NA	Lowland (LL)	O. glaberrima		NA
AG0332	1982	Og-1	YG449	449	HG	Siguiri	Siguiri-Sud Ouest	Franwalia	11°48'0.26"N	9°31'0.09"O		Etranger	Field	Lowland (LL)	O. glaberrima		NA
AG0333	1982	Og-1	YG454	454	HG	Kouroussa	Kankan-Kouroussa	Kouroussa	10°39'10.20"N	9°53'32.99"O		Nanké	Granary	Upland?	O. glaberrima		NA
AG0338	1982	Og-1	YG464	464	HG	Kouroussa	Ville de Kouroussa	Kouroussa	10°39'10.20"N	9°53'32.99"O		Dossari noir	Field	Lowland (LL)	O. glaberrima		NA
AG0339	1982	Og-1	YG465	465	HG	Kouroussa	Ville de Kouroussa	Kouroussa	10°39'10.20"N	9°53'32.99"O		Dana	NA	Lowland (LL)	O. glaberrima		NA
AG0341	1982	Og-1	YG467	467	HG	Kouroussa	Kouroussa-Dabola	Sanguiana	10°47'34.12"N	10°11'3.77"O		Dossari noir ou Koundoui ou Koundounifing	Granary	Upland?	O. glaberrima		NA
AG0342	1982	Osj-1	YS469	469	HG	Kouroussa	Kouroussa-Dabola	Sanguiana	10°47'34.12"N	10°11'3.77"O		Gbrètètè	Granary	Upland (UL)	O. sativa	tropical Japonbica	NA
AG0343	1982	Osj-1	YS471	471	HG	Kouroussa	Kouroussa-Dabola	Sanguiana	10°47'34.12"N	10°11'3.77"O		Kassaba	Granary	Upland (UL)	O. sativa	tropical Japonbica	NA
AG0344	1982	Og-1	YG472	472	HG	Kouroussa	Kouroussa-Dabola	Sanguiana	10°47'34.12"N	10°11'3.77"O		Kindiaka ou Gbinlingdlan	Granary	Upland (UL)	O. glaberrima		NA
AG0345	1982	Osj-1	YS474	474	HG	Kouroussa	Kouroussa-Dabola	Sanguiana	10°47'34.12"N	10°11'3.77"O		Fossa Gbè	Granary	Upland?	O. sativa	tropical Japonbica	NA
AG0353	1982	Og-1	YG482	482	MG	Dabola	Dabola-Bissikrima	3 km après Dabola	10°44'58.76"N	11° 4'54.00"O		Tongbon	Field	Hydromorphic (H)	O. glaberrima		Culture en bas-fond et en pluvial
AG0354	1982	Og-1	YG484	484	MG	Dabola	Dabola-Bissikrima	3 km après Dabola	10°44'58.76"N	11° 4'54.00"O		Bayogo	Field	Hydromorphic (H)	O. glaberrima		Culture en bas-fond et en pluvial
AG0355	1982	Og-1	YG485	485	MG	Dabola	Dabola-Bissikrima	3 km après Dabola	10°44'58.76"N	11° 4'54.00"O		Massal	Field	Hydromorphic (H)	O. glaberrima		Culture en bas-fond et en pluvial
AG0366	1982	Osi-1	YS671	671	MG	Mamou	Mamou-Dalaba	Koulipan	10°22'42.69"	12°4'59.72"O		NA	Granary	Upland (UL)	O. sativa	indica	NA
AG0367	1982	Osj-1	YG672	672	MG	Mamou	Mamou-Dalaba	Koulipan	10°22'42.69"	12°4'59.72"O		Kaabon	Granary	Hydromorphic (H)	O. sativa	tropical Japonbica	NA
AG0369	1982	Osj-1	YS674	674	MG	Mamou	Mamou-Dalaba	Bafing	10°19'18.30"N	12°12'45.47"O		Bako	Granary	Hydromorphic (H)	O. sativa	tropical Japonbica	NA
AG0371	1982	Og-1	YG677	677	MG	Dalaba	Dalaba-Labé	Bodié	11° 1'14.92"N	12° 2'55.35"O		Kuntun Kaasa	NA	Hydromorphic (H)	O. glaberrima		Culture du riz se raréfie car appauvrissement des sols. Fonio prédominant
AG0372	1982	Osj-1	YS678	678	MG	Dalaba	Dalaba-Labé	Bodié	11° 1'14.92"N	12° 2'55.35"O		Beselen	NA	Upland (UL)	O. sativa	tropical Japonbica	Culture du riz se raréfie car appauvrissement des sols. Fonio prédominant
AG0373	1982	Og-1	YG680	680	MG	Dalaba	Dalaba-Labé	Bodié	11° 1'14.92"N	12° 2'55.35"O		Maasali	NA	Upland (UL)	O. glaberrima		Culture du riz se raréfie car appauvrissement des sols. Fonio prédominant
AG0376	1982	Og-1	YG688	688	MG	Labé	Labé-Tougue	Tangueli	11°20'47.02"N	11°55'42.42"O		Kountun Kaasa	Granary	Hydromorphic (H)	O. glaberrima		NA
AG0377	1982	Og-1	YG688	688	MG	Labé	Labé-Tougue	Tangueli	11°20'47.02"N	11°55'42.42"O		Kountun Kaasa	Granary	Hydromorphic (H)	O. glaberrima		NA
AG0378	1982	Og-1	YG689	689	MG	Tougue	Tougue-Dialguiraye	Oulenko	11°28'54.40"N	11°37'57.40"O		Kuntun Kaasa	Granary	Lowland (LL)	O. glaberrima		NA
AG0380	1982	Osj-1	YS691	691	MG	Tougue	0	Tougue	11°26'47.77"N	11°39'48.97"O		Tinsambe	Granary	Upland (UL)	O. sativa	tropical Japonbica	NA
AG0381	1982	Og-1	YG692	692	MG	Tougue	0	Tougue	11°26'47.77"N	11°39'48.97"O		Sorboto	Granary	Upland (UL)	O. glaberrima		NA
AG0382	1982	Osj-1	YS693	693	MG	Tougue	0	Tougue	11°26'47.77"N	11°39'48.97"O		Modogolo	Granary	Upland (UL)	O. sativa	tropical Japonbica	NA
AG0383	1982	Osj-1	YS694	694	MG	Tougue	Tougue Sud Ouest	Koïn	11°13'0.26"N	11°49'0.34"O		Fossa	Granary	Upland (UL)	O. sativa	tropical Japonbica	Culture dans petite plaine encaissée ou en pluvial sur les côteaux
AG0386	1982	Og-1	YG698	698	MG	Tougue	Tougue Sud Ouest	Koïn	11°13'0.26"N	11°49'0.34"O		Mètre six blanc	Granary	Upland?	O. glaberrima		Culture dans petite plaine encaissée ou en pluvial sur les côteaux
AG0388	1982	Osj-1	YS700	700	MG	Tougue	Koïn	Mounkidjigue	11°12'25.72"N	11°50'30.39"O		Totola	Granary	Upland (UL)	O. sativa	tropical Japonbica	NA
AG0389	1982	Og-1	YG701	701	MG	Labé	0	Compaya, 3km de Labé	11°19'1.68"N	12°16'57.48"O		Hunduko Sondu	Granary	Upland (UL)	O. glaberrima		NA
AG0390	1982	Og-1	YG701	701	MG	Labé	0	Compaya, 3km de Labé	11°19'1.68"N	12°16'57.48"O		Hunduko Sondu	Granary	Upland (UL)	O. glaberrima		NA
AG0393	1982	Og-1	YG704	704	MG	Labé	Labé Ouest	Sagara	11°26'10.15"N	12°21'11.00"O		NA	Granary	Lowland (LL)	O. glaberrima		Echantillonage à la F,A,P,A de Sagara
AG0394	1982	Og-1	YG706	706	MG	Labé	Labé Ouest	Sagara	11°26'10.15"N	12°21'11.00"O		Kebele	Field	Lowland (LL)	O. glaberrima		Echantillonage à la F,A,P,A de Sagara
AG0406	1982	Og-1	YG744	744	GF	Kissidougou	0	Kissidougou	9°11'8.38"N	10° 5'58.90"O		NA	Field	Pond	O. glaberrima		NA
AG0407	1982	Og-1	YG744	744	GF	Kissidougou	0	Kissidougou	9°11'8.38"N	10° 5'58.90"O		NA	Field	Pond	O. glaberrima		NA
AG0408	1982	Og-1	YG746	746	GF	Kissidougou	0	Kissidougou	9°11'8.38"N	10° 5'58.90"O		NA	Field	Pond	O. glaberrima		NA
AG0409	1982	Og-1	YG746	746	GF	Kissidougou	0	Kissidougou	9°11'8.38"N	10° 5'58.90"O		NA	Field	Pond	O. glaberrima		NA
AG0410	1982	Og-1	YG748	748	GF	Kissidougou	0	Kissidougou	9°11'8.38"N	10° 5'58.90"O		NA	Field	Pond	O. glaberrima		NA
AG0411	1982	Og-1	YG749	749	GF	Kissidougou	0	Kissidougou	9°11'8.38"N	10° 5'58.90"O		NA	Field	Pond	O. glaberrima		NA
AG0412	1982	Og-1	YG750	750	GF	Kissidougou	0	Kissidougou	9°11'8.38"N	10° 5'58.90"O		NA	Field	Pond	O. glaberrima		NA
AG0413	1982	Osj-1	YS751	751	GF	Kissidougou	0	Kissidougou	9°11'8.38"N	10° 5'58.90"O		Gbelesen Sianhan	Granary	Upland (UL)	O. sativa	tropical Japonbica	NA
AG0432	1982	Osj-1	YS771	771	GF	Gueckedou	Gueckedou-Kissidougou	Fangamandou	8°36'49.41"N	10° 7'38.65"O		Selebon	Granary	Upland?	O. sativa	tropical Japonbica	NA
AG0439	1982	Osj-1	YS779	779	GF	Gueckedou	0	Gueckedou centre	8°34'4.92"N	10° 8'3.26"O		Gbemalon	Field	Hydromorphic (H)	O. sativa	tropical Japonbica	NA
AG0442	2011A	Osj-2	1	801	MG	Faranah	Mamou-Faranah	Carrefiur Kissia	10°8.623N	11°37.775'"O	368	Guineka	Granary	Upland (UL)	O. sativa	tropical Japonbica	Mono
AG0443	2011A	Osi-2	2	802	MG	Faranah	Mamou-Faranah	Carrefiur Kissia	10°8.623N	11°37.775'"O	368	Boubouya	Granary	Upland (UL)	O. sativa	indica	Mono
AG0444	2011A	Osi-2	3	803	MG	Faranah	Mamou-Faranah	Carrefiur Kissia	10°8.623N	11°37.775'"O	368	Djoukomé	Field	Upland (UL)	O. sativa	indica	Mono
AG0445	2011A	Og-2	4	804	MG	Faranah	Mamou-Faranah	Carrefiur Kissia	10°8.623N	11°37.775'"O	368	Sewko	Field	Upland (UL)	O. glaberrima		Pluri
AG0446	2011A	Og-2	5	805	MG	Faranah	Mamou-Faranah	Yatia (ou Yathia)	10°1.035N	10°58.033'"O	442	Denki	Granary	Upland (UL)	O. glaberrima		Mono
AG0448	2011A	Osj-2	7	807	MG	Faranah	Mamou-Faranah	Yatia	10°1.035N	10°58.033'"O	442	Odjeneka	Granary	Upland (UL)	O. sativa	tropical Japonbica	NA
AG0449	2011A	Osi-2	8	808	MG	Faranah	Mamou-Faranah	Yatia	10°1.035N	10°58.033'"O	442	Friguiana	Granary	Upland (UL)	O. sativa	indica	NA
AG0450	2011A	Og-2	9	809	MG	Faranah	Mamou-Faranah	Yatia	10°1.035N	10°58.033'"O	442	Friguiana (pure)	Granary	Upland (UL)	O. sativa		Mono
AG0452	2011A	Og-2	11	811	MG	Faranah	Mamou-Faranah	Yatia (antenne téléphone)	10°1.994N	10°59.202'"O	481	Soumbarayana	Field	Upland (UL)	O. glaberrima		Mono
AG0453	2011A	Osi-2	12	812	MG	Faranah	Mamou-Faranah	Yatia (antenne téléphone)	10°1.994N	10°59.202'"O	481	Soumbarayana	Field	Upland (UL)	O. sativa	indica	Pluri
AG0455	2011A	Osj-2	14	814	MG	Faranah	Mamou-Faranah	soulemania	10°1.005N	10°49.072'"O	478	Samaka (=Lac 23)	Granary	Upland (UL)	O. sativa	tropical Japonbica	Mono
AG0456	2011A	Og-2	15	815	MG	Faranah	Mamou-Faranah	soulemania	10°0.356N	10°49.777'"O	478	Kogna	Field	Upland (UL)	O. glaberrima		Mono
AG0457	2011A	Og-2	16	816	MG	Faranah	Mamou-Faranah	soulemania	10°0.356N	10°49.777'"O	478	Denki	Field	Upland (UL)	O. glaberrima		Mono
AG0458	2011A	Osj-2	17	817	MG	Faranah	Mamou-Faranah	Kambarama Santiga	9°59.592N	10°48.185'"O	445	Fossa Gbè (Barbu)	Field	Upland (UL)	O. sativa	tropical Japonbica	Pluri
AG0459	2011A	Osj-2	18	818	MG	Faranah	Mamou-Faranah	Kambarama Santiga	9°59.592N	10°48.185'"O	445	Fossa Gbè (non barbu)	Field	UL&H	O. sativa	tropical Japonbica	Mono
AG0460	2011A	Osj-2	19	819	MG	Faranah	Mamou-Faranah	Kambarama Santiga	9°59.592N	10°48.185'"O	445	Fossa Woulén	Field	Upland (UL)	O. sativa	tropical Japonbica	Mono
AG0461	2011A	Osj-2	20	820	MG	Faranah	Faranah-Banfélé	Sokourola	10°3.374N	10°39.92'"O	451	Weyneka	Granary	Upland (UL)	O. sativa	tropical Japonbica	Mono
AG0463	2011A	Osj-2	22	822	MG	Faranah	Faranah-Banfélé	Sokourola	10°3.374N	10°39.92'"O	451	Nerica	Granary	Upland (UL)	O. sativa	tropical Japonbica	Mono
AG0464	2011A	Og-2	23	823	MG	Faranah	Faranah-Banfélé	Sokourola	10°3.374N	10°39.92'"O	451	Makoly	Granary	Upland (UL)	O. glaberrima		Mono
AG0466	2011A	Osi-2	25	825	MG	Faranah	Faranah-Banfélé	Sokourola	10°2.685N	10°39.677'"O	451	Massatifoudo	Field	Upland (UL)	O. sativa	indica	Mono
AG0467	2011A	Osj-2	26	826	GF	Kissidougou	Kissidougou-Kanka	Pampako	9°13.495N	10°2.119'"O	533	Selinkan	Field	Upland (UL)	O. sativa	tropical Japonbica	Pluri
AG0468	2011A	Osj-2	27	827	GF	Kissidougou	Kissidougou-Kanka	Pampako	9°13.495N	10°2.119'"O	533	Tambakoudou	Field	Upland (UL)	O. sativa	tropical Japonbica	Pluri
AG0469	2011A	Osj-2	28	828	GF	Kissidougou	Kissidougou-Guekedou	Korodou	9°10.579N	10°5.712'"O	520	Dinguilion	Field	Hydromorphic (H)	O. sativa	tropical Japonbica	Mono
AG0470	2011A	Osj-2	29	829	GF	Kissidougou	Kissidougou-Guekedou	Korodou	9°10.579N	10°5.712'"O	520	Koumadin	Field	Hydromorphic (H)	O. sativa	tropical Japonbica	NA
AG0472	2011A	Og-2	31	831	GF	Kissidougou	Kissidougou-Guekedou	Korodou	9°10.579N	10°5.712'"O	520	Sogbon 1	Field	Hydromorphic (H)	O. glaberrima		Pluri
AG0473	2011A	Og-2	32	832	GF	Kissidougou	Kissidougou-Guekedou	Korodou	9°10.579N	10°5.712'"O	520	Sogbon 2	Field	Hydromorphic (H)	O. glaberrima		Pluri
AG0474	2011A	Osj-2	33	833	GF	Kissidougou	Kissidougou-Guekedou	Dandradou	9°5.712N	10°5.108'"O	560	Koudou (koudon)	Field	Upland (UL)	O. sativa	tropical Japonbica	Mono
AG0475	2011A	Osj-2	34	834	GF	Kissidougou	Kissidougou-Guekedou	Dandradou	9°5.712N	10°5.108'"O	560	Serelinkan	Field	Upland (UL)	O. sativa	tropical Japonbica	Mono
AG0476	2011A	Og-2	35	835	GF	Kissidougou	Kissidougou-Guekedou	Dandradou	9°5.712N	10°5.108'"O	560	Sogban	Field	Upland (UL)	O. glaberrima		Pluri
AG0477	2011A	Osj-2	36	836	GF	Kissidougou	Kissidougou-Guekedou	Dandradou	9°5.712N	10°5.108'"O	560	Pangadou	Field	Upland (UL)	O. sativa	tropical Japonbica	Mono
AG0478	2011A	Osj-2	37	837	GF	Guékédou	Kissidougou-Guekedou	Yendé - Milimou	8°53.863N	10°9.458'"O	475	Koudou	Granary	Upland (UL)	O. sativa	tropical Japonbica	Mono
AG0479	2011A	Osj-2	38	838	GF	Guékédou	Kissidougou-Guekedou	Yendé - Milimou	8°54.943N	10°8.609'"O	475	Koudou blanc	Field	Upland (UL)	O. sativa	tropical Japonbica	Mono
AG0480	2011A	Osj-2	39	839	GF	Guékédou	Kissidougou-Guekedou	Yendé - Milimou	8°54.943N	10°8.609'"O	475	Perekoutin	Field	Upland (UL)	O. sativa	tropical Japonbica	NA
AG0481	2011A	Osj-2	40	840	GF	Guékédou	Kissidougou-Guekedou	Yendé - Milimou	8°54.943N	10°8.609'"O	475	Koumado (Koudon rouge)	Field	Upland (UL)	O. sativa	tropical Japonbica	Mono
AG0483	2011A	Osj-2	42	842	GF	Guékédou	Kissidougou-Guekedou	Yendé - Milimou	8°54.943N	10°8.609'"O	475	Koudon	Field	Upland (UL)	O. sativa	tropical Japonbica	NA
AG0484	2011A	Osi-2	43	843	GF	Guékédou	Kissidougou-Guekedou	Yendé - Milimou	8°54.943N	10°8.609'"O	475	Samban Polon	Field	Upland (UL)	O. sativa	indica	NA
AG0485	2011A	Osi-2	44	844	GF	Guékédou	Kissidougou-Guekedou	Yendé - Milimou	8°54.943N	10°8.609'"O	475	Indian	Field	Upland (UL)	O. sativa	indica	Mono
AG0486	2011A	Osi-2	45	845	GF	Guékédou	Kissidougou-Guekedou	Yendé - Milimou	8°54.943N	10°8.609'"O	475	TK	Field	Upland (UL)	O. sativa	indica	Mono
AG0488	2011A	Osj-2	47	847	GF	Guékédou	Kissidougou-Guekedou	Yendé - Milimou	8°49.971N	10°10.383'"O	455	NA	Field	Hydromorphic (H)	O. sativa	tropical Japonbica	Mono
AG0489	2011A	Osj-2	48	848	GF	Guékédou	Kissidougou-Guekedou	Badala	8°46.359N	10°7.666'"O	439	Gbelessiyon	Field	Upland (UL)	O. sativa	tropical Japonbica	Mono
AG0491	2011A	Osj-2	50	850	GF	Guékédou	Kissidougou-Guekedou	Badala	8°46.359N	10°7.666'"O	439	Samaka	Field	Upland (UL)	O. sativa	tropical Japonbica	Mono
AG0492	2011A	Osj-2	51	851	GF	Guékédou	Kissidougou-Guekedou	Badala	8°46.359N	10°7.666'"O	439	Dinguiliyon	Field	Upland (UL)	O. sativa	tropical Japonbica	Mono
AG0493	2011A	Osj-2	52	852	GF	Kissidougou	Kissidougou-Guékédou	Tolebengo	8°38.471N	10°7.447'"O	444	Fidaba	Granary	Upland (UL)	O. sativa	tropical Japonbica	Mono
AG0494	2011A	Osj-2	53	853	GF	Kissidougou	Kissidougou-Guékédou	Tolebengo	8°38.471N	10°7.447'"O	444	Fansankolon	Granary	Upland (UL)	O. sativa	tropical Japonbica	Mono
AG0495	2011A	Osj-2	54	854	GF	Kissidougou	Kissidougou-Guékédou	Tolebengo	8°38.471N	10°7.447'"O	444	Fossa Woulen	Granary	Upland (UL)	O. sativa	tropical Japonbica	Mono
AG0496	2011A	Osj-2	55	855	GF	Kissidougou	Kissidougou-Guékédou	Tolebengo	8°38.471N	10°7.447'"O	444	Dinguiliyon	Granary	Upland (UL)	O. sativa	tropical Japonbica	Mono
AG0498	2011A	Og-2	57	857	GF	Kissidougou	Kissidougou-Guékédou	Kamalo	8°35.428N	10°8.017'"O	432	Sogobon	Field	Upland (UL)	O. glaberrima		Pluri
AG0499	2011A	Osi-2	58	858	GF	Kissidougou	Kissidougou-Guékédou	Kamalo	8°35.428N	10°8.017'"O	432	Koromadian	Field	Upland (UL)	O. sativa	indica	Mono
AG0500	2011A	Osj-2	59	859	GF	Kissidougou	Kissidougou-Guékédou	Kamalo	8°35.428N	10°8.017'"O	432	Dinkiri	Field	Upland (UL)	O. sativa	tropical Japonbica	Mono
AG0501	2011A	Og-2	60	860	GF	Kissidougou	Kissidougou-Guékédou	Kamalo	8°35.428N	10°8.017'"O	432	X	Field	Upland (UL)	O. glaberrima		Pluri
AG0502	2011A	Osj-2	61	861	GF	Macenta	Kissidougou-Macenta	Balizia	8°37.206N	9°34.864'"O	610	Fabalitaï Woulen	Field	Upland (UL)	O. sativa	tropical Japonbica	Mono
AG0503	2011A	Osj-2	62	862	GF	Macenta	Kissidougou-Macenta	Balizia	8°37.206N	9°34.864'"O	610	Fabalitaï Gbè	Field	Upland (UL)	O. sativa	tropical Japonbica	Mono
AG0504	2011A	Osj-2	63	863	GF	Macenta	Kissidougou-Macenta	Balizia	8°37.206N	9°34.864'"O	610	Bongnoro Gbè	Field	Upland (UL)	O. sativa	tropical Japonbica	Mono
AG0505	2011A	Osj-2	64	864	GF	Macenta	Kissidougou-Macenta	Balizia	8°37.206N	9°34.864'"O	610	Zooï	Field	Upland (UL)	O. sativa	tropical Japonbica	Mono
AG0506	2011A	Osj-2	65	865	GF	Macenta	Kissidougou-Macenta	Balizia	8°37.206N	9°34.864'"O	610	Poussawa	Granary	Upland (UL)	O. sativa	tropical Japonbica	Mono
AG0507	2011A	Osj-2	66	866	GF	Macenta	Kissidougou-Macenta	Balizia	8°37.206N	9°34.864'"O	610	Gbakoï	Field	Upland (UL)	O. sativa	tropical Japonbica	Mono
AG0509	2011A	Osj-2	68	868	GF	Macenta	Kissidougou-Macenta	Balizia	8°37.206N	9°34.864'"O	610	Gnalekoïgui	Field	Upland (UL)	O. sativa	tropical Japonbica	Mono
AG0511	2011A	Osj-2	70	870	GF	Macenta	Kissidougou-Macenta	Balizia	8°37.206N	9°34.864'"O	610	Kazea	Field	Upland (UL)	O. sativa	tropical Japonbica	Mono
AG0512	2011A	Osj-2	71	871	GF	Macenta	Kissidougou-Macenta	Balizia	8°37.206N	9°34.864'"O	610	Zooï	Field	Upland (UL)	O. sativa	tropical Japonbica	Mono
AG0514	2011A	Osj-2	73	873	GF	Macenta	Kissidougou-Macenta	Pangbradou	8°34.023N	9°29.671'"O	550	Gbongboloï	Field	Upland (UL)	O. sativa	tropical Japonbica	Mono
AG0516	2011A	Osj-2	75	875	GF	Macenta	Macenta-Seredou	5 km après Macenta	8°28.299N	9°26.583'"O	534	Gbangborou	Field	Hydromorphic (H)	O. sativa	tropical Japonbica	Mono
AG0519	2011A	Osj-2	78	878	GF	Macenta	Macenta-Sérédou	Siafata	8°27.12N	9°24.837'"O	537	Bougoloï	Granary	Upland (UL)	O. sativa	tropical Japonbica	Mono
AG0523	2011A	Osj-2	82	882	GF	Sérédou	Sérédou-N'zerekoré	Mamadi Grouwota	8°19.455N	9°13.007'"O	533	Belétouwo	Field	Upland (UL)	O. sativa	tropical Japonbica	Mono
AG0524	2011A	Osj-2	83	883	GF	Sérédou	Sérédou-N'zerekoré	Mamadi Grouwota	8°21.35N	9°15.12'"O	533	Nerica 4	Field	Upland (UL)	O. sativa	tropical Japonbica	Mono
AG0527	2011A	Osj-2	86	886	GF	Sérédou	Sérédou-N'zerekoré	Mamadi Grouwota	8°21.35N	9°15.12'"O	533	Gbogolo	Field	UL&H	O. sativa	tropical Japonbica	Mono
AG0528	2011A	Osj-2	87	887	GF	Sérédou	Sérédou-N'zerekoré	Mamadi Grouwota	8°21.35N	9°15.12'"O	533	Malogbolou	Field	Upland (UL)	O. sativa	tropical Japonbica	Mono
AG0529	2011A	Osj-2	88	888	GF	Sérédou	Sérédou-N'zerekoré	Mamadi Grouwota	8°21.35N	9°15.12'"O	533	KoléKolé	Field	Upland (UL)	O. sativa	tropical Japonbica	Mono
AG0530	2011A	Osj-2	89	889	GF	Sérédou	Sérédou-N'zerekoré	Mamadi Grouwota	8°21.35N	9°15.12'"O	533	Kradagblou	Field	Upland (UL)	O. sativa	tropical Japonbica	Mono
AG0531	2011A	Osj-2	90	890	GF	Sérédou	Sérédou-N'zerekoré	Mamadi Grouwota	8°21.35N	9°15.12'"O	533	Gnakpèlé	Field	Upland (UL)	O. sativa	tropical Japonbica	Mono
AG0532	2011A	Osj-2	91	891	GF	Sérédou	Sérédou-N'zerekoré	Chef Kolidou	8°19.455N	9°13.007'"O	523	Gbonkoron	Field	Upland (UL)	O. sativa	tropical Japonbica	Mono
AG0533	2011A	Osj-2	92	892	GF	Sérédou	Sérédou-N'zerekoré	Chef Kolidou	8°19.455N	9°13.007'"O	523	Gbagba Voro	Field	Upland (UL)	O. sativa	tropical Japonbica	Mono
AG0534	2011A	Osj-2	93	893	GF	Sérédou	Sérédou-N'zerekoré	Chef Kolidou	8°19.455N	9°13.007'"O	523	Zon	Field	Upland (UL)	O. sativa	tropical Japonbica	Mono
AG0537	2011A	Osj-2	96	896	GF	Sérédou	Sérédou-N'zerekoré	Chef Kolidou	8°19.455N	9°13.007'"O	523	Yiribori	Field	Upland (UL)	O. sativa	tropical Japonbica	Mono
AG0538	2011A	Osj-2	97	897	GF	Sérédou	Sérédou-Kouankan-Beyla	Brohou	8°23.46N	9°13.2'"O	541	Makadima	Field	Upland (UL)	O. sativa	tropical Japonbica	Mono
AG0539	2011A	Osj-2	98	898	GF	Sérédou	Sérédou-Kouankan-Beyla	Brohou	8°23.46N	9°13.2'"O	541	Gbagbavolé (Gbagbawoli)	Field	Upland (UL)	O. sativa	tropical Japonbica	Mono
AG0540	2011A	Osj-2	99	899	GF	Sérédou	Sérédou-Kouankan-Beyla	Brohou	8°23.46N	9°13.2'"O	541	Barrèlamé Molé	Field	Upland (UL)	O. sativa	tropical Japonbica	Mono
AG0541	2011A	Osj-2	100	900	GF	Sérédou	Sérédou-Macenta	Balassou	8°21.443N	9°16.085'"O	541	Pathé Wologui (blanc)	Field	Upland (UL)	O. sativa	tropical Japonbica	Mono
AG0542	2011A	Osj-2	101	901	GF	Sérédou	Sérédou-N'zerekoré	Malwoïta	8°18.115N	9°11.325'"O	541	Wouimolé	Field	Upland (UL)	O. sativa	tropical Japonbica	Mono
AG0545	2011A	Osj-2	104	904	GF	N'zerekoré	Sérédou-N'zerekoré	Koulé	8°2.342N	9°1.436'"O	502	Koloukolé	Field	Upland (UL)	O. sativa	tropical Japonbica	Mono
AG0546	2011A	Osj-2	105	905	GF	N'zerekoré	Sérédou-N'zerekoré	Koulé	8°2.342N	9°1.436'"O	502	Pathè Woulen (rouge)	Granary	Upland (UL)	O. sativa	tropical Japonbica	Mono
AG0547	2011A	Osi-2	106	906	GF	N'zerekoré	Sérédou-N'zerekoré	Koulé	8°2.342N	9°1.436'"O	502	Kolopaye	Field	Upland (UL)	O. sativa	indica	Mono
AG0549	2011A	Osj-2	108	908	GF	N'zerekoré	Sérédou-N'zerekoré	Koulé	8°2.342N	9°1.436'"O	502	Khologokplon	Field	Upland (UL)	O. sativa	tropical Japonbica	Mono
AG0550	2011A	Osj-2	109	909	GF	N'zerekoré	Sérédou-N'zerekoré	Koulé	8°2.342N	9°1.436'"O	502	Gnakolekplé	Field	Upland (UL)	O. sativa	tropical Japonbica	Mono
AG0551	2011A	Osj-2	110	910	GF	Vatanga (ou Wattanka)	Kissidougou-Yendé - Bofossou	Goyala (ou Gouèla)	8°48'20.73"N	9°48'28.83"'"O	645	Zèledèngheï	Field	Upland (UL)	O. sativa	tropical Japonbica	Mono
AG0552	2011A	Osj-2	111	911	GF	Vatanga (ou Wattanka)	Kissidougou-Yendé - Bofossou	Goyala (ou Gouèla)	8°48'20.73"N	9°48'28.83"'"O	645	Sélébhoï	Field	Upland (UL)	O. sativa	tropical Japonbica	Mono
AG0553	2011A	Osj-2	112	912	GF	Vatanga (ou Wattanka)	Kissidougou-Yendé - Bofossou	Goyala (ou Gouèla)	8°48'20.73"N	9°48'28.83"'"O	645	Baziwaï	Field	Upland (UL)	O. sativa	tropical Japonbica	Mono
AG0554	2011A	Osj-2	113	913	GF	Vatanga (ou Wattanka)	Kissidougou-Yendé - Bofossou	Goyala (ou Gouèla)	8°48'20.73"N	9°48'28.83"'"O	645	Mamassighaï	Field	Upland (UL)	O. sativa	tropical Japonbica	Mono
AG0555	2011A	Og-2	114	914	GF	Vatanga (ou Wattanka)	Kissidougou-Yendé - Bofossou	Goyala (ou Gouèla)	8°48'20.73"N	9°48'28.83"'"O	645	Sökpoï (Gbagbï)	Field	Upland (UL)	O. sativa		Mono
AG0557	2011A	Osj-2	116	916	GF	Vatanga (ou Wattanka)	Kissidougou-Yendé - Bofossou	Goyala (ou Gouèla)	8°48'20.73"N	9°48'28.83"'"O	645	Zopkawongholoï	Field	Upland (UL)	O. sativa	tropical Japonbica	Mono
AG0558	2011A	Osj-2	117	917	GF	Vatanga (ou Wattanka)	Kissidougou-Yendé - Bofossou	Goyala (ou Gouèla)	8°48'20.73"N	9°48'28.83"'"O	645	Zopkowonghol	Field	Upland (UL)	O. sativa	tropical Japonbica	Mono
AG0559	2011A	Osj-2	118	918	GF	Vatanga (ou Wattanka)	Kissidougou-Yendé - Bofossou	Goyala (ou Gouèla)	8°48'20.73"N	9°48'28.83"'"O	645	Dinguilii	Field	Upland (UL)	O. sativa	tropical Japonbica	Mono
AG0560	2011A	Osj-2	119	919	GF	Vatanga (ou Wattanka)	Kissidougou-Yendé - Bofossou	Goyala (ou Gouèla)	8°48'20.73"N	9°48'28.83"'"O	645	Dnaleghoï	Field	Upland (UL)	O. sativa	tropical Japonbica	Mono
AG0561	2011A	Osi-2	120	920	GF	Vatanga (ou Wattanka)	Kissidougou-Yendé - Bofossou	Goyala (ou Gouèla)	8°48'20.73"N	9°48'28.83"'"O	645	Bouaké	Field	Upland (UL)	O. sativa	indica	Mono
AG0562	2011A	Osj-2	121	921	GF	N'zerekoré	N'zerekoré-Lola	Gogota	7°46.171N	8°30.459'"O	538	Rokita	Granary	Upland (UL)	O. sativa	tropical Japonbica	Mono
AG0563	2011A	Og-2	122	922	GF	N'zerekoré	N'zerekoré-Lola	Gogota	7°46.171N	8°30.459'"O	538	GbéGbè	Field	Upland (UL)	O. glaberrima		Pluri
AG0564	2011A	Osj-2	123	923	GF	N'zerekoré	N'zerekoré-Lola	Gogota	7°46.171N	8°30.459'"O	538	Gilberta	Field	Upland (UL)	O. sativa	tropical Japonbica	Mono
AG0565	2011A	Og-2	124	924	GF	N'zerekoré	N'zerekoré-Lola	Gogota	7°46.171N	8°30.459'"O	538	X	Field	Upland (UL)	O. glaberrima		Pluri
AG0566	2011A	Osj-2	125	925	GF	N'zerekoré	N'zerekoré-Lola	Gogota	7°46.171N	8°30.459'"O	538	"Rouge"	Field	Upland (UL)	O. sativa	tropical Japonbica	Mono
AG0567	2011A	Osj-2	126	926	GF	N'zerekoré	N'zerekoré-Lola	Gogota	7°46.171N	8°30.459'"O	538	Zookli	Granary	Upland (UL)	O. sativa	tropical Japonbica	Mono
AG0568	2011A	Osj-2	127	927	GF	N'zerekoré	N'zerekoré-Lola	Gogota	7°46.171N	8°30.459'"O	538	Korogbè (Kologbè)	Granary	Upland (UL)	O. sativa	tropical Japonbica	Mono
AG0569	2011A	Osj-2	128	928	GF	N'zerekoré	N'zerekoré-Lola	Moata (ou Moïta)	7°47.396N	8°38.557'"O	473	Mondè (Moudè)	Field	Upland (UL)	O. sativa	tropical Japonbica	Mono
AG0570	2011A	Osj-2	129	929	GF	N'zerekoré	N'zerekoré-Lola	Moata (ou Moïta)	7°47.396N	8°38.557'"O	473	Zookoli	Field	Upland (UL)	O. sativa	tropical Japonbica	Mono
AG0571	2011A	Osj-2	130	930	GF	N'zerekoré	N'zerekoré-Lola	Moata (ou Moïta)	7°47.396N	8°38.557'"O	473	Rokita	Field	Upland (UL)	O. sativa	tropical Japonbica	Mono
AG0572	2011A	Osj-2	131	931	GF	N'zerekoré	N'zerekoré-Lola	Moata (ou Moïta)	7°47.396N	8°38.557'"O	473	Panthé Kplou Woulen (rouge)	Field	Upland (UL)	O. sativa	tropical Japonbica	Mono
AG0573	2011A	Osj-2	132	932	GF	N'zerekoré	N'zerekoré-Lola	Moata (ou Moïta)	7°47.396N	8°38.557'"O	473	Kologbè golea (Blanc)	Field	Upland (UL)	O. sativa	tropical Japonbica	Mono
AG0574	2011A	Osj-2	133	933	GF	N'zerekoré	N'zerekoré-Lola	Moata (ou Moïta)	7°47.396N	8°38.557'"O	473	Gbeï	Field	?	O. sativa	tropical Japonbica	NA
AG0575	2011A	Og-2	134	934	GF	N'zerekoré	N'zerekoré-Lola	Moata (ou Moïta)	7°47.396N	8°38.557'"O	473	Guété	Field	Upland (UL)	O. glaberrima		Mono
AG0576	2011A	Osj-2	135	935	GF	N'zerekoré	N'zerekoré-Lola	Moata (ou Moïta)	7°47.396N	8°38.557'"O	473	Monogole Woulen	Field	?	O. sativa	tropical Japonbica	NA
AG0577	2011A	Osj-2	136	936	GF	N'zerekoré	N'zerekoré-Lola	Moata (ou Moïta)	7°47.396N	8°38.557'"O	473	Kologbè Tè (Noir)	Field	Upland (UL)	O. sativa	tropical Japonbica	Mono
AG0578	2011A	Og-2	137	937	GF	N'zerekoré	N'zerekoré-Lola	Moata (ou Moïta)	7°47.396N	8°38.557'"O	473	X	Field	Upland (UL)	O. glaberrima		Pluri
AG0579	2011A	Osj-2	138	938	GF	N'zerekoré	N'zerekoré-Lola	Moata (ou Moïta)	7°47.396N	8°38.557'"O	473	Galawouya	Field	Upland (UL)	O. sativa	tropical Japonbica	Mono
AG0580	2011A	Osj-2	139	939	GF	N'zerekoré	N'zerekoré-Lola	Karanah	7°45.778N	8°42.467'"O	533	Rokita	Field	Upland (UL)	O. sativa	tropical Japonbica	Mono
AG0581	2011A	Osj-2	140	940	GF	N'zerekoré	N'zerekoré-Lola	Karanah	7°45.778N	8°42.467'"O	533	Zooplou	Field	Upland (UL)	O. sativa	tropical Japonbica	Mono
AG0582	2011A	Og-2	141	941	GF	N'zerekoré	N'zerekoré-Lola	Karanah	7°45.778N	8°42.467'"O	533	Guettè	Field	Upland (UL)	O. glaberrima		Pluri
AG0583	2011A	Osj-2	142	942	GF	N'zerekoré	N'zerekoré-Lola	Karanah	7°45.778N	8°42.467'"O	533	Repita	Field	Upland (UL)	O. sativa	tropical Japonbica	Mono
AG0584	2011A	Osj-2	143	943	GF	N'zerekoré	N'zerekoré-Lola	Karanah	7°45.778N	8°42.467'"O	533	Bouzolo	Field	Upland (UL)	O. sativa	tropical Japonbica	NA
AG0585	2011A	Og-2	144	944	GF	N'zerekoré	N'zerekoré-Lola	Karanah	7°45.778N	8°42.467'"O	533	Guettè	Field	Upland (UL)	O. glaberrima		Mono
AG0586	2011A	Osj-2	145	945	GF	N'zerekoré	N'zerekoré-Lola	Karanah	7°45.778N	8°42.467'"O	533	Boupoulou	Field	Upland (UL)	O. sativa	tropical Japonbica	Mono
AG0587	2011A	Osj-2	146	946	GF	N'zerekoré	N'zerekoré-Lola	Karanah	7°45.778N	8°42.467'"O	533	Guilakolo (Guilacoulou)	Field	Upland (UL)	O. sativa	tropical Japonbica	Mono
AG0588	2011A	Osj-2	147	947	GF	N'zerekoré	N'zerekoré-Beyla	Gbaya (ou Kpaya)	7°48.444N	8°45.661'"O	503	Teghenzen	Granary	Upland (UL)	O. sativa	tropical Japonbica	Mono
AG0589	2011A	Osj-2	148	948	GF	N'zerekoré	N'zerekoré-Beyla	Gbaya (ou Kpaya)	7°48.444N	8°45.661'"O	503	Kpagbelé	Granary	Upland (UL)	O. sativa	tropical Japonbica	Mono
AG0590	2011A	Osj-2	149	949	GF	N'zerekoré	N'zerekoré-Beyla	Gbaya (ou Kpaya)	7°48.444N	8°45.661'"O	503	Halien	Granary	Upland (UL)	O. sativa	tropical Japonbica	Mono
AG0591	2011A	Osj-2	150	950	GF	N'zerekoré	N'zerekoré-Beyla	Gbaya (ou Kpaya)	7°48.444N	8°45.661'"O	503	Galawouya	Field	Upland (UL)	O. sativa	tropical Japonbica	Mono
AG0592	2011A	Osj-2	151	951	GF	N'zerekoré	N'zerekoré-Beyla	Gbaya (ou Kpaya)	7°48.444N	8°45.661'"O	503	Konian	Field	Upland (UL)	O. sativa	tropical Japonbica	Mono
AG0593	2011A	Osj-2	152	952	GF	N'zerekoré	N'zerekoré-Beyla	Gbaya (ou Kpaya)	7°48.444N	8°45.661'"O	503	Galawouya	Field	Upland (UL)	O. sativa	tropical Japonbica	Mono
AG0594	2011A	Og-2	153	953	GF	Yomou	N'zerekoré-Yamou	Yamou	7°34'02.22"N	9°15'36.28"'"O	390	Haivolo Golè	Field	Upland (UL)	O. sativa		Mono
AG0595	2011A	Osj-2	154	954	GF	Yomou	N'zerekoré-Yamou	Kolita Yomou (Koeta)	7°35'06.86"N	9°13'22.57"'"O	388	Mongwelè	Field	Upland (UL)	O. sativa	tropical Japonbica	Mono
AG0596	2011A	Osj-2	155	955	GF	Yomou	N'zerekoré-Yamou	Kolita Yamou (Koeta)	7°35'06.86"N	9°13'22.57"'"O	388	Mondehï	Field	Upland (UL)	O. sativa	tropical Japonbica	Mono
AG0597	2011A	Osj-2	156	956	GF	Yomou	N'zerekoré-Yamou	Kolita Yamou (Koeta)	7°35'06.86"N	9°13'22.57"'"O	388	Mongbolou	Field	Upland (UL)	O. sativa	tropical Japonbica	Mono
AG0598	2011A	Osj-2	157	957	GF	Yomou	N'zerekoré-Yamou	Kolita Yamou (Koeta)	7°35'06.86"N	9°13'22.57"'"O	388	X	Field	Upland (UL)	O. sativa	tropical Japonbica	Mono
AG0599	2011A	Osj-2	158	958	GF	Yomou	N'zerekoré-Yamou	Kolita Yamou (Koeta)	7°35'06.86"N	9°13'22.57"'"O	388	Kökölila	Field	Upland (UL)	O. sativa	tropical Japonbica	Mono
AG0600	2011A	Osj-2	159	959	GF	Yomou	N'zerekoré-Yamou	Kéréma	7°42'47.16"N	8°54'22.91"'"O	482	Pathé Kpölou	Field	Upland (UL)	O. sativa	tropical Japonbica	Mono
AG0603	2011A	Osj-2	162	962	GF	Yomou	N'zerekoré-Yamou	Kéréma (ou Kéléma)	7°42'47.16"N	8°54'22.91"'"O	482	Labiha	Field	Upland (UL)	O. sativa	tropical Japonbica	Mono
AG0605	2011A	Osj-2	164	964	GF	Yomou	N'zerekoré-Yamou	Kéréma (ou Kéléma)	7°42'47.16"N	8°54'22.91"'"O	482	Monolali	Field	Upland (UL)	O. sativa	tropical Japonbica	Mono
AG0606	2011A	Osj-2	165	965	GF	Yomou	N'zerekoré-Yamou	Kéréma (ou Kéléma)	7°42'47.16"N	8°54'22.91"'"O	482	Lolanabolilö	Field	Upland (UL)	O. sativa	tropical Japonbica	Mono
AG0607	2011A	Osj-2	166	966	GF	Yomou	N'zerekoré-Yamou	Kéréma (ou Kéléma)	7°42'47.16"N	8°54'22.91"'"O	482	Zaokola	Field	?	O. sativa	tropical Japonbica	NA
AG0608	2011A	Osj-2	167	967	GF	Yomou	N'zerekoré-Yamou	Kéréma (ou Kéléma)	7°42'47.16"N	8°54'22.91"'"O	482	Mondéli	Field	?	O. sativa	tropical Japonbica	NA
AG0609	2011A	Osj-2	168	968	GF	Yomou	N'zerekoré-Yamou	Kéréma (ou Kéléma)	7°42'47.16"N	8°54'22.91"'"O	482	Djoganöhé	Field	?	O. sativa	tropical Japonbica	NA
AG0610	2011A	Osj-2	169	969	GF	N'zerekoré	N'zerekoré-Beyla	Gouéké	8°2.909N	8°43.441'"O	442	Gnönökhöbha	Field	Upland (UL)	O. sativa	tropical Japonbica	Mono
AG0611	2011A	Osj-2	170	970	GF	N'zerekoré	N'zerekoré-Beyla	Gouéké	8°2.909N	8°43.441'"O	442	Mönou Gböloua	Field	Upland (UL)	O. sativa	tropical Japonbica	Mono
AG0612	2011A	Osj-2	171	971	GF	N'zerekoré	N'zerekoré-Beyla	Gouéké	8°2.909N	8°43.441'"O	442	Mönou Gbéli	Field	Upland (UL)	O. sativa	tropical Japonbica	Mono
AG0614	2011A	Og-2	173	973	GF	N'zerekoré	N'zerekoré-Beyla	Gouéké	8°2.909N	8°43.441'"O	442	Gbaï Gbaï	Field	Upland (UL)	O. glaberrima		Pluri
AG0615	2011A	Osi-2	174	974	GF	N'zerekoré	N'zerekoré-Beyla	Gouéké	8°2.909N	8°43.441'"O	442	Guihï	Field	Upland (UL)	O. sativa	indica	Mono
AG0622	2011A	Osj-2	181	981	GF	Beyla	N'zerekoré-Beyla	Boola	8°12.8N	8°44.608'"O	647	Komiakolo	Field	Upland (UL)	O. sativa	tropical Japonbica	Mono
AG0623	2011A	Osj-2	182	982	GF	Beyla	N'zerekoré-Beyla	Boola	8°12.8N	8°44.608'"O	647	Goolemapèn (Godé Mapên)	Field	Upland (UL)	O. sativa	tropical Japonbica	Mono
AG0624	2011A	Og-2	183	983	GF	Beyla	N'zerekoré-Beyla	Boola	8°12.8N	8°44.608'"O	647	Gbé-Gbé	Field	Upland (UL)	O. glaberrima		Pluri
AG0625	2011A	Og-2	184	984	GF	Beyla	N'zerekoré-Beyla	Boola	8°12.8N	8°44.608'"O	647	Gbé-Gbé	Field	Upland (UL)	O. glaberrima		Mono
AG0626	2011A	Osj-2	185	985	GF	Beyla	Beyla-Samana	Boola	8°52.689N	8°39.872'"O	647	Dassimany	Field	Upland (UL)	O. sativa	tropical Japonbica	Mono
AG0627	2011A	Osj-2	186	986	GF	Beyla	Beyla-Samana	Famoïla (ou Famoyla)	8°52.689N	8°39.872'"O	635	Keléka	Field	Upland (UL)	O. sativa	tropical Japonbica	Mono
AG0628	2011A	Osj-2	187	987	GF	Beyla	Beyla-Samana	Famoïla (ou Famoyla)	8°52.689N	8°39.872'"O	635	Mamadoudouka	Granary	Upland (UL)	O. sativa	tropical Japonbica	Mono
AG0630	2011A	Og-2	189	989	GF	Beyla	Beyla-Samana	Famoïla (Ferme d'Etat)	8°53.001N	8°38.421'"O	635	Konnon Fing (noir)	Field	Hydromorphic (H)	O. glaberrima		Pluri
AG0637	2011A	Osj-2	196	996	GF	Beyla	Beyla-Samana	Famoïla (Ferme d'Etat)	8°53.001N	8°38.421'"O	635	Makadima	Field	Upland (UL)	O. sativa	tropical Japonbica	Mono
AG0638	2011A	Osj-2	197	997	GF	Beyla	Beyla-Samana	Famoïla (Ferme d'Etat)	8°53.001N	8°38.421'"O	635	Noniwoba (Noniaboi)	Granary	Upland (UL)	O. sativa	tropical Japonbica	Mono
AG0642	2011A	Osj-2	201	1001	GF	N'zerekoré	N'zerekoré-Beyla	Kabieta	8°7.653N	8°43.929'"O	458	Bohikolé	Field	Upland (UL)	O. sativa	tropical Japonbica	Mono
AG0643	2011A	Osi-2	202	1002	GF	N'zerekoré	N'zerekoré-Beyla	Kabieta	8°7.653N	8°43.929'"O	458	Wéhé Heni	Field	Upland (UL)	O. sativa	indica	Mono
AG0647	2011A	Og-2	206	1006	GF	N'zerekoré	N'zerekoré-Beyla	Kabieta	8°7.653N	8°43.929'"O	458	Gbeï Gbeï	Field	Upland (UL)	O. glaberrima		Mono
AG0648	2011A	Osj-2	207	1007	GF	N'zerekoré	N'zerekoré-Beyla	Kabieta	8°7.653N	8°43.929'"O	458	Pampélé	Field	Upland (UL)	O. sativa	tropical Japonbica	Mono
AG0650	2011A	Osi-2	209	1009	GF	N'zerekoré	N'zerekoré-Beyla	Kabieta	8°7.653N	8°43.929'"O	458	Batouata	Field	Upland (UL)	O. sativa	indica	Mono
AG0651	2011A	Osj-2	210	1010	GF	N'zerekoré	N'zerekoré-Beyla	Kabieta	8°7.653N	8°43.929'"O	458	Gbalama	Field	Upland (UL)	O. sativa	tropical Japonbica	Mono
AG0652	2011A	Og-2	211	1011	GF	N'zerekoré	N'zerekoré-Beyla	Kabieta	8°7.653N	8°43.929'"O	458	Gbeï Gbeï	Field	Upland (UL)	O. glaberrima		Mono
AG0653	2011A	Osj-2	212	1012	GF	N'zerekoré	N'zerekoré-Beyla	Kabieta	8°7.653N	8°43.929'"O	458	Rokita	Field	Upland (UL)	O. sativa	tropical Japonbica	Mono
AG0654	2011A	Osi-2	213	1013	GF	N'zerekoré	N'zerekoré-Beyla	Kabieta	8°7.653N	8°43.929'"O	458	Guisskè (Djoukémé)	Field	Upland (UL)	O. sativa	indica	Mono
AG0655	2011A	Osj-2	214	1014	GF	N'zerekoré	N'zerekoré-Beyla	Kabieta	8°7.653N	8°43.929'"O	458	Nakolilo	Field	Upland (UL)	O. sativa	tropical Japonbica	Mono
AG0657	2011A	Osj-2	216	1016	GF	Beyla	N'zerekoré-Beyla	Boubarö	8°38.573N	8°41.419'"O	675	X	Field	?	O. sativa	tropical Japonbica	Mono
AG0658	2011A	Osj-2	217	1017	GF	Beyla	N'zerekoré-Beyla	Boubarö	8°38.573N	8°41.419'"O	675	Kéréka	Granary	?	O. sativa	tropical Japonbica	Mono
AG0660	2011A	Osj-2	219	1019	GF	Beyla	N'zerekoré-Beyla	Boubarö	8°38.573N	8°41.419'"O	675	Makadima	Granary	UL&H	O. sativa	tropical Japonbica	Mono
AG0661	2011A	Og-2	220	1020	GF	Beyla	N'zerekoré-Beyla	Boubarö	8°38.573N	8°41.419'"O	675	Gbé-Gbé	Granary	Upland (UL)	O. glaberrima		Mono
AG0662	2011A	Osj-2	221	1021	GF	Beyla	N'zerekoré-Beyla	Boubarö	8°38.573N	8°41.419'"O	675	Dissi Gianin	Field	?	O. sativa	tropical Japonbica	Mono
AG0663	2011A	Osj-2	222	1022	GF	Beyla	N'zerekoré-Beyla	Boubarö	8°38.573N	8°41.419'"O	675	Mamaridouka	Field	Upland (UL)	O. sativa	tropical Japonbica	Mono
AG0664	2011A	Osj-2	223	1023	GF	Beyla	N'zerekoré-Beyla	Boubarö	8°38.573N	8°41.419'"O	675	Fossa	Field	Upland (UL)	O. sativa	tropical Japonbica	Mono
AG0666	2011A	Og-2	225	1025	GF	Beyla	Beyla-Kerouané	Founougouroudou	9°4.211N	9°0.151'"O	532	X	Field	H&LL	O. glaberrima		Pluri
AG0668	2011A	Og-2	227	1027	MG	Kerouané	Kerouané-Kankan	?	9°17.779N	8°59.33'"O	522	Séméné	Field	Upland (UL)	O. glaberrima		Pluri
AG0669	2011A	Og-2	228	1028	MG	Kerouané	Kerouané-Kankan	?	9°17.779N	8°59.33'"O	522	X	Field	Upland (UL)	O. glaberrima		Pluri
AG0670	2011A	Og-2	229	1029	MG	Kerouané	Kerouané-Kankan	Komodou	9°38.224N	9°3.426'"O	531	Semenani	Field	Upland (UL)	O. glaberrima		Mono
AG0671	2011A	Og-2	230	1030	MG	Kerouané	Kerouané-Kankan	Komodou	9°38.224N	9°3.426'"O	531	X	Field	Upland (UL)	O. glaberrima		Pluri
AG0672	2011A	Og-2	231	1031	MG	Kerouané	Kerouané-Kankan	Komodou	9°38.224N	9°3.426'"O	531	X	Field	Upland (UL)	O. glaberrima		Pluri
AG0673	2011A	Og-2	232	1032	MG	Kankan	Kerouané-Kankan	Sana	10°7.729N	9°9.289'"O	432	Séméné	Field	Upland (UL)	O. glaberrima		Mono
AG0674	2011A	Og-2	233	1033	MG	Kankan	Kerouané-Kankan	Sana	10°7.729N	9°9.289'"O	432	X	Field	Upland (UL)	O. glaberrima		Pluri
AG0675	2011A	Og-2	234	1034	MG	Kankan	Kerouané-Kankan	Sana	10°7.729N	9°9.289'"O	432	X	Field	Upland (UL)	O. glaberrima		Pluri
AG0676	2011A	Og-2	235	1035	MG	Kankan	Kerouané-Kankan	Sirasérédou	10°14.541N	9°14.213'"O	399	X	Field	Pond	O. glaberrima		Pluri
AG0677	2011A	Og-2	236	1036	MG	Kankan	Kerouané-Kankan	Sirasérédou	10°14.541N	9°14.213'"O	399	X	Field	Pond	O. glaberrima		Pluri
AG0680	2011A	Osi-2	239	1039	MG	Kankan	Kankan-Kissidougo	Bordo (station IRAG)	10°22.062N	9°20.023'"O	376	Kérékili	Field	Upland (UL)	O. sativa	indica	Mono
AG0686	2011A	Og-2	245	1045	MG	Siguiri	Kankan-Siguiri-Faranwaliya	Faranwaliya	11°40.835N	9°22.786'"O	363	X	Field	Lowland (LL)	O. glaberrima		Pluri
AG0690	2011A	Og-2	249	1049	MG	Siguiri	Kankan-Siguiri-Faranwaliya	Faranwaliya	11°40.835N	9°22.786'"O	363	X	Field	Hydromorphic (H)	O. glaberrima		Pluri
AG0691	2011A	Og-2	250	1050	MG	Siguiri	Kankan-Siguiri-Faranwaliya	Faranwaliya	11°40.835N	9°22.786'"O	363	X	Field	Hydromorphic (H)	O. glaberrima		Pluri
AG0694	2011A	Og-2	253	1053	MG	Siguiri	Kankan-Siguiri-Faranwaliya	Bambala	11°30.355N	9°14.961'"O	409	X	Field	UL&H	O. glaberrima		Pluri
AG0695	2011A	Og-2	254	1054	MG	Siguiri	Kankan-Siguiri-Faranwaliya	Bambala	11°30.355N	9°14.961'"O	409	X	Field	UL&H	O. glaberrima		Pluri
AG0696	2011A	Og-2	255	1055	MG	Siguiri	Kankan-Siguiri-Faranwaliya	Bambala	11°30.355N	9°14.961'"O	409	X	Field	UL&H	O. glaberrima		Pluri
AG0697	2011A	Osi-2	256	1056	MG	Siguiri	Kankan-Siguiri-Faranwaliya	0	11°29.758N	9°14.148'"O	342	X	Field	Upland (UL)	O. sativa	indica	Mono
AG0698	2011A	Og-2	257	1057	MG	Siguiri	Kankan-Siguiri-Faranwaliya	0	11°29.758N	9°14.148'"O	342	X	Field	Upland (UL)	O. glaberrima		Pluri
AG0700	2011A	Og-2	259	1059	MG	Siguiri	Siguiri-Bankon	Falama	11°26.152N	9°2.418'"O	346	Bala Woulen (Balaoulé)	Field	Lowland (LL)	O. glaberrima		Pluri
AG0703	2011A	Og-2	262	1062	MG	Siguiri	Siguiri-Bankon	Falama	11°26.152N	9°2.418'"O	346	X	Field	Lowland (LL)	O. glaberrima		Pluri
AG0710	2011A	Osj-2	269	1069	MG	Siguiri	Kankan-Siguiri	Tiguiberi	11°21'58.11"N	9°10'08.58"'"O	342	Koronin Malo (Nerica ?)	Field	Upland (UL)	O. sativa	tropical Japonbica	Mono
AG0715	2011A	Osj-2	274	1074	MG	Kankan	Kankan-Siguiri	Bankalan	10°39'32.59"N	9°14'22.85"'"O	373	Fossa	Field	Upland (UL)	O. sativa	tropical Japonbica	Mono
AG0716	2011A	Osj-2	275	1075	MG	Kankan	Kissidougo-Kankan	Banko	10°0.258N	9°31.057'"O	440	Kologbé	Field	Upland (UL)	O. sativa	tropical Japonbica	Mono
AG0717	2011A	Og-2	276	1076	MG	Kankan	Kissidougo-Kankan	Banko	10°0.258N	9°31.057'"O	440	Danka	Field	Upland (UL)	O. glaberrima		Pluri
AG0718	2011A	Og-2	277	1077	MG	Kankan	Kissidougo-Kankan	Banko	10°0.258N	9°31.057'"O	440	X	Field	Upland (UL)	O. glaberrima		Pluri
AG0719	2011A	Osj-2	278	1078	MG	Kankan	Kissidougo-Kankan	Banko	10°0.258N	9°31.057'"O	440	Samaka	Field	Upland (UL)	O. sativa	tropical Japonbica	NA
AG0720	2011A	Og-2	279	1079	MG	Kankan	Kissidougo-Kankan	Banko	10°0.258N	9°31.057'"O	440	X	Field	Upland (UL)	O. glaberrima		Pluri
AG0721	2011A	Og-2	280	1080	MG	Kankan	Kissidougo-Kankan	Banko	10°0.258N	9°31.057'"O	440	X	Field	Upland (UL)	O. glaberrima		Mono
AG0722	2011A	Og-2	281	1081	MG	Kankan	Kissidougo-Kankan	Banko	10°0.258N	9°31.057'"O	440	X	Field	Upland (UL)	O. glaberrima		Pluri
AG0725	2011A	Og-2	284	1084	MG	Kankan	Kissidougo-Kankan	Banko	10°0.258N	9°31.057'"O	440	X	Field	Lowland (LL)	O. glaberrima		Pluri
AG0728	2011A	Og-2	287	1087	MG	Kankan	Kissidougo-Kankan	Banko	10°0.258N	9°31.057'"O	440	X	Field	Lowland (LL)	O. glaberrima		Pluri
AG0734	2011A	Osi-2	293	1093	MG	Kankan	Kissidougo-Kankan	Morigbedougou	10°7.51N	9°26.669'"O	395	Kamissadougouka	Granary	Upland (UL)	O. sativa	indica	Mono
AG0736	2011A	Osi-2	295	1095	MG	Kankan	Kissidougo-Kankan	Morigbedougou	10°7.51N	9°26.669'"O	395	X	Field	?	O. sativa	indica	NA
AG0737	2011A	Og-2	296	1096	MG	Kankan	Kissidougo-Kankan	Morigbedougou	10°7.51N	9°26.669'"O	395	X	Field	Upland (UL)	O. glaberrima		Pluri
AG0738	2011A	Og-2	297	1097	MG	Kankan	Kissidougo-Kankan	Morigbedougou	10°7.51N	9°26.669'"O	395	X	Field	Upland (UL)	O. glaberrima		Pluri
AG0739	2011A	Osj-2	298	1098	MG	Kankan	Kissidougo-Kankan	Morigbedougou	10°7.51N	9°26.669'"O	395	Kologbé	Field	Upland (UL)	O. sativa	tropical Japonbica	Mono
AG0740	2011A	Og-2	299	1099	MG	Kankan	Kissidougo-Kankan	Morigbedougou	10°7.497N	9°27.187'"O	392	Danaka	Field	Upland (UL)	O. glaberrima		Mono
AG0741	2011A	Og-2	300	1100	MG	Kankan	Kissidougo-Kankan	Morigbedougou	10°7.497N	9°27.187'"O	392	X	Field	Upland (UL)	O. glaberrima		Pluri
AG0742	2011A	Og-2	301	1101	MG	Kankan	Kissidougo-Kankan	Morigbedougou	10°7.497N	9°27.187'"O	392	Dossori	Field	Upland (UL)	O. glaberrima		Pluri
AG0744	2011A	Og-2	303	1103	MG	Kankan	Kissidougo-Kankan	Banko	10°1.411N	9°31.826'"O	421	X	Field	Lowland (LL)	O. glaberrima		Pluri
AG0746	2011A	Osi-2	305	1105	MG	Kankan	Kissidougo-Kankan	Koumban	10°12.731N	9°28.594'"O	415	Yélémabö	Field	Upland (UL)	O. sativa	indica	Mono
AG0747	2011A	Osj-2	306	1106	MG	Kankan	Kissidougo-Kankan	Koumban	10°12.731N	9°28.594'"O	415	Fakan	Field	Upland (UL)	O. sativa	tropical Japonbica	Mono
AG0749	2011A	Osj-2	308	1108	MG	Kankan	Kissidougo-Kankan	Koumban	10°12.731N	9°28.594'"O	415	Komban-Moussa	Field	Upland (UL)	O. sativa	tropical Japonbica	NA
AG0750	2011A	Og-2	309	1109	MG	Kankan	Kissidougo-Kankan	Koumban	10°12.731N	9°28.594'"O	415	Malo Missen ("Petit riz")	Field	Upland (UL)	O. glaberrima		Pluri
AG0751	2011A	Og-2	310	1110	MG	Kankan	Kissidougo-Kankan	Koumban	10°12.731N	9°28.594'"O	415	X	Field	Upland (UL)	O. glaberrima		Pluri
AG0752	2011A	Og-2	311	1111	MG	Kankan	Kissidougo-Kankan	Koumban	10°12.731N	9°28.594'"O	415	Malo Mousen	Field	Upland (UL)	O. glaberrima		Pluri
AG0753	2011A	Og-2	312	1112	MG	Kankan	Kissidougo-Kankan	Koumban	10°12.731N	9°28.594'"O	415	X	Field	Upland (UL)	O. glaberrima		Pluri
AG0754	2011A	Osj-2	313	1113	MG	Kankan	Kissidougo-Kankan	Gbelema	10°15'56.10"N	9°23'52.75"'"O	390	Kologbé (=Fakan?)	Field	Upland (UL)	O. sativa	tropical Japonbica	Mono
AG0755	2011A	Og-2	314	1114	MG	Kankan	Kissidougo-Kankan	Gbelema	10°15'56.10"N	9°23'52.75"'"O	390	Danaka	Field	Upland (UL)	O. glaberrima		Mono
AG0756	2011A	Og-2	315	1115	MG	Kankan	Kissidougo-Kankan	Gbelema	10°15'56.10"N	9°23'52.75"'"O	390	Danaka	Field	Upland (UL)	O. glaberrima		Pluri
AG0757	2011A	Og-2	316	1116	MG	Kankan	Kissidougo-Kankan	Gbelema	10°15'56.10"N	9°23'52.75"'"O	390	X	Field	Upland (UL)	O. glaberrima		Pluri
AG0760	2011A	Og-2	319	1119	MG	Kankan	Kissidougo-Kankan	Gbelema	10°15'56.10"N	9°23'52.75"'"O	390	X	Field	Lowland (LL)	O. glaberrima		NA
AG0761	2011A	Og-2	320	1120	MG	Kankan	Kissidougo-Kankan	Gbelema	10°15'56.10"N	9°23'52.75"'"O	390	X	Field	Lowland (LL)	O. glaberrima		Pluri
AG0762	2011A	Osi-2	321	1121	MG	Kouroussa	Kankan-Kouroussa	Koumana	10°41'05.71"N	9°38'06.27"'"O	379	Douaka	Field	Lowland (LL)	O. sativa	indica	Mono
AG0763	2011A	Og-2	322	1122	MG	Kouroussa	Kankan-Kouroussa	Koumana	10°41'05.71"N	9°38'06.27"'"O	379	Dossori	Field	H&LL	O. glaberrima		Mono
AG0764	2011A	Og-2	323	1123	MG	Kouroussa	Kankan-Kouroussa	Koumana	10°41'05.71"N	9°38'06.27"'"O	379	Nienensiren	Field	Lowland (LL)	O. glaberrima		Mono
AG0765	2011A	Og-2	324	1124	MG	Kouroussa	Kankan-Kouroussa	Koumana	10°41'05.71"N	9°38'06.27"'"O	379	Danaka	Field	Lowland (LL)	O. glaberrima		Pluri
AG0773	2011A	Osj-2	332	1132	MG	Kouroussa	Kankan-Kouroussa	Koumana	10°41'05.71"N	9°38'06.27"'"O	379	Pautant Kolon	Field	Upland (UL)	O. sativa	tropical Japonbica	Mono
AG0774	2011A	Og-2	333	1133	MG	Kouroussa	Kankan-Kouroussa	Koumana	10°41'05.71"N	9°38'06.27"'"O	379	Séméné	Field	Lowland (LL)	O. glaberrima		Pluri
AG0778	2011A	Osi-2	337	1137	MG	Kouroussa	Kankan-Kouroussa	Kouroussa (entrée par kankan)	10°39'36.00"N	9°52'43.61"'"O	370	Nankin Gbema	Field	Upland (UL)	O. sativa	indica	Mono
AG0779	2011A	Osi-2	338	1138	MG	Kouroussa	Kankan-Kouroussa	Kouroussa (entrée par kankan)	10°39'36.00"N	9°52'43.61"'"O	370	Nankin Woulen	Field	Upland (UL)	O. sativa	indica	Mono
AG0780	2011A	Og-2	339	1139	MG	Kouroussa	Kankan-Kouroussa	Kouroussa (entrée par kankan)	10°39'36.00"N	9°52'43.61"'"O	370	Nianasiran	Field	Upland (UL)	O. glaberrima		Pluri
AG0781	2011A	Og-2	340	1140	MG	Kouroussa	Kankan-Kouroussa	Kouroussa (Centre)	10°39'09.33"N	9°52'20.27"'"O	366	X	Field	Lowland (LL)	O. glaberrima		Mono
AG0786	2011A	Og-2	345	1145	MG	Kouroussa	Kankan-Kouroussa	Kouroussa (Farakon)	10°39'09.33"N	9°52'20.27"'"O	366	Fambo	Field	Upland (UL)	O. glaberrima		Mono
AG0787	2011A	Osj-2	346	1146	MG	Kouroussa	Kankan-Kouroussa	Kouroussa (Farakon)	10°39'09.33"N	9°52'20.27"'"O	366	Fansankolo	Field	Upland (UL)	O. sativa	tropical Japonbica	Mono
AG0788	2011A	Osj-2	347	1147	MG	Kouroussa	Kankan-Kouroussa	Kouroussa (Farakon)	10°39'09.33"N	9°52'20.27"'"O	366	Senko	Field	Upland (UL)	O. sativa	tropical Japonbica	Mono
AG0789	2011A	Og-2	348	1148	MG	Kouroussa	Kankan-Kouroussa	Kouroussa (Farakon)	10°47'25.40"N	10°11'.317"'"O	417	Kounol	Field	Upland (UL)	O. glaberrima		Mono
AG0790	2011A	Osj-2	349	1149	MG	Kouroussa	Kankan-Kouroussa	Sanguiana	10°47'25.40"N	10°11'.317"'"O	417	Odjénéka (Dafini)	Field	Upland (UL)	O. sativa	tropical Japonbica	Mono
AG0793	2011A	Og-2	352	1152	MG	Kouroussa	Kankan-Kouroussa	Sanguiana	10°47'25.40"N	10°11'.317"'"O	417	X	Field	Upland (UL)	O. glaberrima		Pluri
AG0795	2011A	Osi-2	354	1154	MG	Kouroussa	Kankan-Kouroussa	Sanguiana	10°47'25.40"N	10°11'.317"'"O	417	Blaki	Field	Upland (UL)	O. sativa	indica	Mono
AG0799	2011A	Osj-2	358	1158	MG	Kouroussa	Kankan-Kouroussa	Sanguiana	10°47'25.40"N	10°11'.317"'"O	417	X	Field	Upland (UL)	O. sativa	tropical Japonbica	Pluri
AG0801	2011A	Og-2	360	1160	MG	Kouroussa	Kankan-Kouroussa	Sanguiana	10°47'25.40"N	10°11'.317"'"O	417	Dossari	Field	Upland (UL)	O. glaberrima		Mono
AG0805	2011A	Og-2	364	1164	MG	Dabola	Kouroussa-Dabola	Bissikrima	10°51.362N	10°55.572'"O	434	X	Field	H&LL	O. glaberrima		Pluri
AG0806	2011A	Og-2	365	1165	MG	Dabola	Kouroussa-Dabola	Bissikrima	10°51.362N	10°55.572'"O	434	Guinandinco	Field	Lowland (LL)	O. glaberrima		Mono
AG0810	2011A	Og-2	369	1169	MG	Dabola	Kouroussa-Dabola	Mafenda (plaine de)	10°47.819N	11°0.224'"O	412	Badia	Field	Lowland (LL)	O. glaberrima		Mono
AG0811	2011A	Og-2	370	1170	MG	Dabola	Kouroussa-Dabola	Mafenda (plaine de)	10°47.819N	11°0.224'"O	412	X	Field	Lowland (LL)	O. glaberrima		Mono
AG0813	2011A	Og-2	372	1172	MG	Dabola	Kouroussa-Dabola	Bambadika (plaine de)	10°45.583N	11°4.391'"O	412	Kaoulaka	Field	Lowland (LL)	O. glaberrima		Mono
AG0815	2011A	Og-2	374	1174	MG	Dabola	Kouroussa-Dabola	Bambadika (plaine de)	10°45.583N	11°4.391'"O	412	X	Field	Lowland (LL)	O. glaberrima		Pluri
AG0816	2011A	Og-2	375	1175	MG	Dabola	Kouroussa-Dabola	Dabola (entrée)	10°44.667N	11°5.505'"O	431	Chinois	Field	Lowland (LL)	O. glaberrima		Mono
AG0818	2011A	Osi-2	377	1177	HG	Mamou	Dabola-Mamou	Dindo	10°29.649N	11°59.958'"O	640	Mamadouka	Field	Hydromorphic (H)	O. sativa	indica	Mono
AG0821	2011A	Og-2	380	1180	HG	Mamou	Dabola-Mamou	Dindo	10°29.649N	11°59.958'"O	640	Wonsèrin	Field	?	O. glaberrima		NA
AG0823	2011A	Osi-2	382	1182	HG	Mamou	Dabola-Mamou	Mamou	10°22.112N	12°8.573'"O	705	Guinéka	Field	Upland (UL)	O. sativa	indica	Mono
AG0824	2011A	Osj-2	383	1183	HG	Mamou	Dabola-Mamou	Mamou	10°22.112N	12°8.573'"O	705	O.G. Fauve	Field	Upland (UL)	O. sativa	tropical Japonbica	Pluri
AG0825	2011A	Og-2	384	1184	HG	Mamou	Dabola-Mamou	Mamou	10°22.112N	12°8.573'"O	705	O.G. Noir	Field	Upland (UL)	O. glaberrima		Pluri
AG0826	2011A	Og-2	385	1185	HG	Mamou	Dabola-Mamou	Mamou	10°22.112N	12°8.573'"O	705	Guekédouka	Field	Upland (UL)	O. glaberrima		Mono
AG0827	2011A	Osj-2	386	1186	HG	Mamou	Dabola-Mamou	Mamou	10°22.112N	12°8.573'"O	705	Tinsibé	Field	Upland (UL)	O. sativa	tropical Japonbica	Mono
AG0828	2011A	Osj-2	387	1187	HG	Kindia	Mamou-Kindia	Kilissi (station IRAG)	9°57.379N	12°49.23'"O	110	CK801	Field	Upland (UL)	O. sativa	tropical Japonbica	Mono
AG0829	2011A	Osi-2	388	1188	HG	Kindia	Mamou-Kindia	Kilissi (station IRAG)	9°57.379N	12°49.23'"O	110	CK21	Field	Upland (UL)	O. sativa	indica	Mono
AG0831	2011A	Osi-2	390	1190	HG	Kindia	Mamou-Kindia	Kilissi (station IRAG)	9°57.379N	12°49.23'"O	110	Kandiyin	Field	Upland (UL)	O. sativa	indica	Mono
AG0865	2011B	Osi-2	433	1233	GF	Kissidougou	Kissidougou-Kanka	Pampako	9°1741.11N	10°29'18.36"O		Danseli	Granary	Upland (UL)	O. sativa	indica	NA
AG0885	2011B	Osi-2	452	1252	GF	N'zerekoré	N'zerekoré-Lola	Gogota	7°4618.68N	8°30'17.3"O		Pente rouge	Granary	Upland (UL)	O. sativa	indica	NA
AG0916	2011B	Osi-2	482	1282	MG	Kerouané	Kerouané-Kankan	Komodou	9°4338N	9°4'22.83"O		Kagbemalo	Granary	Upland (UL)	O. sativa	indica	NA
AG0920	2011B	Osi-2	486	1286	MG	Kerouané	Kerouané-Kankan	Komodou	9°4338N	9°4'22.83"O		Karobaniwouma	Granary	Upland (UL)	O. sativa	indica	NA
AG0924	2011B	Osi-2	490	1290	MG	Kerouané	Kerouané-Kankan	Komodou	9°4338N	9°4'22.83"O		Samaka	Granary	Upland (UL)	O. sativa	indica	NA
AG0933	2011B	Osi-2	499	1299	MG	Kerouané	Kerouané-Kankan	Komodou	9°4338N	9°4'22.83"O		Karabani	Granary	Upland (UL)	O. sativa	indica	NA
AG0934	2011B	Osi-2	500	1300	GF	N'zerekoré	Sérédou-N'zerekoré	Koulé	8°214.15N	9°1'16.25"O		Djoukèmè	Field	Upland (UL)	O. sativa	indica	NA
AG0940	2011B	Osi-2	505	1305	GF	N'zerekoré	Sérédou-N'zerekoré	Koulé	8°214.15N	9°1'16.25"O		Heneworo	Granary	Upland (UL)	O. sativa	indica	NA
AG0941	2011B	Osj-2	505	1305	GF	N'zerekoré	Sérédou-N'zerekoré	Koulé	8°214.15N	9°1'16.25"O		Heneworo	Granary	Upland (UL)	O. sativa	tropical Japonbica	NA
AG0962	2011B	Osi-2	524	1324	GF	Macenta	0	Mamadi growole	8°3217.86N	9°28'22.17"O		Pathegbol	Field	?	O. sativa	indica	NA
AG0963	2011B	Osj-2	525	1325	GF	Macenta	0	Mamadi growole	8°3217.86N	9°28'22.17"O		Kalakolé	Field	?	O. sativa	tropical Japonbica	NA
AG0965	2011B	Osi-2	527	1327	GF	Macenta	0	Mamadi growole	8°3217.86N	9°28'22.17"O		Pussawa	Field	?	O. sativa	indica	NA
AG0967	2011B	Osi-2	529	1329	GF	Macenta	0	Mamadi growole	8°3217.86N	9°28'22.17"O		Uileye kanagbol	Field	?	O. sativa	indica	NA
AG0974	2011B	Osi-2	535	1335	GF	Kissidougou	Kissidougou-Kanka	Pampako	9°1720.24N	10°29'49.16"O		Waben	Granary	Upland (UL)	O. sativa	indica	NA
AG1002	2011B	Og-2	559	1359	GF	Guékédou	Kissidougou-Guekedou	Yendé - Milimou	8°530N	10°10'0"O		Sagbon	Field	Lowland (LL)	O. glaberrima		NA
AG1003	2011B	Og-2	560	1360	GF	Guékédou	Kissidougou-Guekedou	Yendé - Milimou	8°530N	10°10'0"O		Maurice	Field	Lowland (LL)	O. glaberrima		NA
AG1010	2011B	Osi-2	567	1367	GF	Sérédou	Sérédou-Macenta	Balassou	8°232.36N	9°16'14.2"O		Bete	Granary	?	O. sativa	indica	NA
AG1014	2011B	Osj-2	569	1369	GF	Sérédou	Sérédou-Macenta	Balassou	8°232.36N	9°16'14.2"O		Golaye	Field	?	O. sativa	tropical Japonbica	NA
AG1016	2011B	Osi-2	571	1371	GF	Sérédou	Sérédou-Macenta	Balassou	8°232.36N	9°16'14.2"O		Balazou	Field	?	O. sativa	indica	NA
AG1017	2011B	Osj-2	572	1372	GF	Sérédou	Sérédou-Macenta	Balassou	8°232.36N	9°16'14.2"O		Gbanjban bogué	Field	?	O. sativa	tropical Japonbica	NA
AG1018	2011B	Osj-2	573	1373	GF	Sérédou	Sérédou-Macenta	Balassou	8°232.36N	9°16'14.2"O		Kyodouboui	Field	?	O. sativa	tropical Japonbica	NA
AG1019	2011B	Osj-2	574	1374	GF	Sérédou	Sérédou-Macenta	Balassou	8°232.36N	9°16'14.2"O		Pathé bogui	Field	?	O. sativa	tropical Japonbica	NA
AG1026	2011B	Osi-2	581	1381	GF	Macenta	0	Chief Kohdm	8°3217.86N	9°28'22.17"O		Bonighorou	Field	?	O. sativa	indica	NA
AG1030	2011B	Osi-2	585	1385	GF	Macenta	0	Brohon	8°3217.86N	9°28'22.17"O		Gbangrawoli	Field	?	O. sativa	indica	NA
AG1033	2011B	Osi-2	588	1388	GF	Macenta	0	Brohon	8°3217.86N	9°28'22.17"O		Kreka	Field	?	O. sativa	indica	NA
AG1040	2011B	Osi-2	595	1395	GF	Macenta	0	Chief Kohdm	8°3217.86N	9°28'22.17"O		Chinois	Field	?	O. sativa	indica	NA
AG1043	2011B	Osi-2	598	1398	GF	Macenta	0	Chief Kohdm	8°3217.86N	9°28'22.17"O		Gbongbonon	Field	?	O. sativa	indica	NA
AG1046	2011B	Osi-2	601	1401	MG	Siguiri	Kankan-Siguiri-Faranwaliya	Faranwaliya	11°2453.32N	9°10'43.79"O		Nerica	Granary	?	O. sativa	indica	NA
AG1053	2011B	Osi-2	608	1408	MG	Siguiri	Kankan-Siguiri-Faranwaliya	Faranwaliya	11°2453.32N	9°10'43.79"O		Pendenin	Field	?	O. sativa	indica	NA
AG1087	2011B	Osi-2	632	1432	MG	Siguiri	Siguiri-Bankon	Falama	10°4211.06N	8°39'24.3"O		NA	Granary	Lowland (LL)	O. sativa	indica	NA
AG1113	2011B	Og-2	651	1451	MG	Kankan	Kankan-Siguiri	Fodékaria	10°510N	9°13'0"O		Kologbe	Granary	Lowland (LL)	O. glaberrima		NA
AG1116	2011B	Og-2	654	1454	MG	Kankan	Kankan-Siguiri	Fodékaria	10°510N	9°13'0"O		Chinois gbe	Granary	?	O. glaberrima		NA
AG1140	2011B	Og-2	671	1471	MG	Kankan	Kankan-Siguiri	Bankalan	10°3424.42N	9°14'5.46"O		Gnenensira	Granary	Lowland (LL)	O. glaberrima		NA
AG1141	2011B	Og-2	672	1472	MG	Kankan	Kissidougo-Kankan	Banko	10°4323.3N	10°42'30.16"O		Kaolaka	Granary	Lowland (LL)	O. glaberrima		NA
AG1156	2011B	Og-2	682	1482	HG	Mamou	Dabola-Mamou	Dindo	10°3856.12N	9°53'6.21"O		Mamadouba	Granary	UL&H	O. glaberrima		NA
AG1166	2011B	Osi-2	691	1491	MG	Dabola	Kouroussa-Dabola	Bissikrima	10°5059.45N	10°56'17.95"O		Sahel	Granary	Upland (UL)	O. sativa	indica	NA
AG1167	2011B	Osi-2	691	1491	MG	Dabola	Kouroussa-Dabola	Bissikrima	10°5059.45N	10°56'17.95"O		Sahel	Granary	Upland (UL)	O. sativa	indica	NA
AG1170	2011B	Osi-2	692	1492	MG	Dabola	Kouroussa-Dabola	Bissikrima	10°5059.45N	10°56'17.95"O		Chinois gbe	Granary	Upland (UL)	O. sativa	indica	NA
AG1178	2011B	Osi-2	697	1497	MG	Kouroussa	Kankan-Kouroussa	Sanguiana	10°4732.31N	10°11'3.6"O		Gbarabali	Granary	Upland (UL)	O. sativa	indica	NA
AG1179	2011B	Osj-2	698	1498	MG	Kouroussa	Kankan-Kouroussa	Sanguiana	10°4732.31N	10°11'3.6"O		Blaki	Granary	UL&H	O. sativa	tropical Japonbica	NA
AG1180	2011B	Osj-2	699	1499	MG	Kouroussa	Kankan-Kouroussa	Sanguiana	10°4732.31N	10°11'3.6"O		Dafinin	Granary	Upland (UL)	O. sativa	tropical Japonbica	NA
AG1181	2011B	Osj-2	699	1499	MG	Kouroussa	Kankan-Kouroussa	Sanguiana	10°4732.31N	10°11'3.6"O		Dafinin	Granary	Upland (UL)	O. sativa	tropical Japonbica	NA
AG1185	2011B	Osj-2	701	1501	MG	Kouroussa	Kankan-Kouroussa	Sanguiana	10°4732.31N	10°11'3.6"O		Toumouron	Granary	Upland (UL)	O. sativa	tropical Japonbica	NA
AG1186	2011B	Osi-2	701	1501	MG	Kouroussa	Kankan-Kouroussa	Sanguiana	10°4732.31N	10°11'3.6"O		Toumouron	Granary	Upland (UL)	O. sativa	indica	NA
AG1206	2011B	Og-2	718	1518	MG	Kankan	Kissidougo-Kankan	Gbelema	10°4732.31N	10°11'3.6"O		Bebatö lawili	Granary	Lowland (LL)	O. glaberrima		NA
AG1210	2011B	Og-2	722	1522	MG	Kankan	Kissidougo-Kankan	Banko	10°4732.31N	10°11'3.6"O		kologbe	Granary	Lowland (LL)	O. glaberrima		NA
AG1215	2011B	Og-2	727	1527	MG	Kankan	Kissidougo-Kankan	Gbelema	10°4732.31N	10°11'3.6"O		Kologbe	Granary	Lowland (LL)	O. glaberrima		NA
							°		"
